# Supplementary material for: Decrypting Strong and Weak Single-Walled Carbon Nanotubes Interactions with Mitochondrial Voltage-Dependent Anion Channels Using Molecular Docking and Perturbation Theory
Source: Sci Rep. 2017 Oct 16;7:13271. doi: 10.1038/s41598-017-13691-8 (PMC5643473; doi:10.1038/s41598-017-13691-8)
Supplement: Supplementary file 2 — Supplementary Table SM02 [file 41598_2017_13691_MOESM2_ESM.xlsx]

## Sheet: Hoja1
entry (n)	ASSAY NAME DETAILS	CNT type	Hamada index m	V01 = Hamada index n	V11 = Chiral vector(nm)	V14 = Estimated VRBM (cm-1)	D rerio	M musculus	H sapins	CNT-function	Electric conduct,
8	MDS-VS	pristine	9	1	40.6624	307.4	16.2574	16.2466	16.1373	H	semicond
9	MDS-VS	pristine	10	2	47.466	265.1	18.8205	18.8097	18.7004	H	semicond
10	MDS-VS	pristine	7	6	48.0368	262.1	19.5269	19.5161	19.4068	H	semicond
11	MDS-VS	pristine	9	2	43.2604	289.7	17.3063	17.2955	17.1862	H	semicond
12	MDS-VS	pristine	12	1	53.4099	236	20.8614	20.8506	20.7413	H	semicond
13	MDS-VS	pristine	8	6	51.8565	243.7	20.92	20.9092	20.7999	H	semicond
14	MDS-VS	pristine	11	3	54.4209	233	21.4883	21.4775	21.3682	H	semicond
15	MDS-VS	pristine	9	5	52.3794	241.4	20.9869	20.9761	20.8668	H	semicond
16	MDS-VS	pristine	10	3	50.255	251.1	19.96	19.9492	19.8399	H	semicond
17	MDS-VS	pristine	10	5	56.3886	225	22.4623	22.4515	22.3422	H	semicond
18	MDS-VS	pristine	11	1	49.1584	256.4	19.3105	19.2997	19.1904	H	semicond
19	MDS-VS	pristine	13	2	60.131	211.9	23.4751	23.4643	23.355	H	semicond
20	MDS-VS	pristine	9	7	59.2176	215	23.7602	23.7494	23.6401	H	semicond
21	MDS-VS	pristine	12	4	61.4758	207.5	24.2246	24.2138	24.1045	H	semicond
22	MDS-VS	pristine	11	4	57.3471	221.5	22.6921	22.6813	22.572	H	semicond
23	MDS-VS	pristine	12	2	55.9032	227	21.9092	21.8984	21.7891	H	semicond
24	MDS-VS	pristine	10	6	59.6761	213.4	23.8054	23.7946	23.6852	H	semicond
25	MDS-VS	pristine	11	6	63.6538	200.8	25.2859	25.2751	25.1658	H	semicond
26	MDS-VS	pristine	9	8	62.7917	203.4	25.214	25.2032	25.0939	H	semicond
27	MDS-VS	pristine	15	1	66.173	193.6	25.6029	25.5921	25.4827	H	semicond
28	MDS-VS	pristine	10	8	66.5836	192.5	26.6304	26.6196	26.5103	H	semicond
29	MDS-VS	pristine	13	5	68.5997	187.2	27.0112	27.0004	26.8911	H	semicond
30	MDS-VS	pristine	12	5	64.5045	198.3	25.4785	25.4677	25.3584	H	semicond
31	MDS-VS	pristine	13	3	62.7917	203.4	24.5899	24.5791	24.4698	H	semicond
32	MDS-VS	pristine	10	9	70.1709	183.3	28.1002	28.0894	27.9801	H	semicond
33	MDS-VS	pristine	12	4	61.4758	207.697	24.2255	24.2147	24.1054	H	semicond
34	MDS-VS	pristine	13	4	65.6215	198.75	25.7875	25.7767	25.6674	H	semicond
35	MDS-VS	pristine	14	4	69.7814	184.423	27.3306	27.3198	27.2105	H	semicond
36	MDS-VS	pristine	15	4	73.9529	174.809	28.8995	28.8887	28.7794	H	semicond
37	MDS-VS	pristine	11	15	96.3569	236	39.2101	39.1993	39.09	H	semicond
38	MDS-VS	pristine	13	5	68.5997	187.383	27.012	27.0012	26.8919	H	semicond
39	MDS-VS	pristine	14	5	72.7141	184	28.5871	28.5763	28.467	H	semicond
40	MDS-VS	pristine	15	5	76.8447	172	30.1294	30.1186	30.0093	H	semicond
41	MDS-VS	pristine	13	7	74.9293	184	29.6931	29.6823	29.573	H	semicond
42	MDS-VS	pristine	13	8	78.2505	172	31.0473	31.0365	30.9272	H	semicond
43	MDS-VS	pristine	13	9	81.6592	161	32.44	32.4292	32.3199	H	semicond
44	MDS-VS	pristine	12	10	81.3248	160	32.431	32.4202	32.3109	H	semicond
45	MDS-VS	pristine	12	11	84.9312	153	33.9182	33.9074	33.7981	H	semicond
46	MDS-VS	pristine	17	1	74.6864	173	28.8004	28.7896	28.6802	H	semicond
47	MDS-VS	pristine	16	2	72.8389	177	28.2292	28.2184	28.1091	H	semicond
48	MDS-VS	pristine	16	3	75.4127	171	29.3217	29.3109	29.2016	H	semicond
49	MDS-VS	pristine	16	4	78.1343	160	30.4487	30.4379	30.3286	H	semicond
50	MDS-VS	pristine	14	7	78.944	164	31.1543	31.1435	31.0342	H	semicond
51	MDS-VS	pristine	17	3	79.6315	163	30.9162	30.9054	30.7961	H	semicond
52	MDS-VS	pristine	17	4	82.324	158	32.0592	32.0484	31.9391	H	semicond
53	MDS-VS	pristine	17	6	88.0818	148	34.4892	34.4784	34.3691	H	semicond
54	MDS-VS	pristine	17	9	97.4817	144	38.4791	38.4683	38.359	H	semicond
55	MDS-VS	pristine	17	10	100.781	131	39.8203	39.8095	39.7002	H	semicond
56	MDS-VS	pristine	18	1	78.944	164	30.4054	30.3946	30.2853	H	semicond
57	MDS-VS	pristine	18	2	81.3248	160	31.4323	31.4215	31.3122	H	semicond
58	MDS-VS	pristine	18	4	86.5209	151	33.6498	33.639	33.5296	H	semicond
59	MDS-VS	pristine	18	5	89.3109	146	34.8304	34.8196	34.7103	H	semicond
60	MDS-VS	pristine	18	7	95.2188	138	37.3275	37.3167	37.2074	H	semicond
61	MDS-VS	pristine	18	8	98.3169	134	38.6318	38.621	38.5117	H	semicond
62	MDS-VS	pristine	18	10	104.759	127	41.3399	41.3291	41.2197	H	semicond
63	MDS-VS	pristine	19	2	85.5706	160	33.0736	33.0628	32.9535	H	semicond
64	MDS-VS	pristine	19	3	88.0818	148	34.1147	34.1039	33.9946	H	semicond
65	MDS-VS	pristine	19	5	93.4856	140	36.417	36.4062	36.2968	H	semicond
