# Supplementary material for: Decrypting Strong and Weak Single-Walled Carbon Nanotubes Interactions with Mitochondrial Voltage-Dependent Anion Channels Using Molecular Docking and Perturbation Theory
Source: Sci Rep. 2017 Oct 16;7:13271. doi: 10.1038/s41598-017-13691-8 (PMC5643473; doi:10.1038/s41598-017-13691-8)
Supplement: Supplementary file 9 — Supplementary Table SM041 [file 41598_2017_13691_MOESM9_ESM.xlsx]

## Sheet: Mixed Results
SWCNT-VDAC interactions
FS0	FEBexp	V01	V11	V14
Weka Classifier	TP Rate	FP Rate	Precision	Recall	F-Measure	MCC	ROC Area
KStar	0.859	0.141	0.882	0.859	0.857	0.74	0.931
RandomForest	0.805	0.195	0.806	0.805	0.805	0.611	0.919
RandomTree	0.79	0.21	0.791	0.79	0.79	0.581	0.9
MultilayerPerceptron	0.854	0.146	0.871	0.854	0.853	0.725	0.896
REPTree	0.852	0.149	0.868	0.852	0.85	0.719	0.893
JRip	0.859	0.141	0.876	0.859	0.858	0.735	0.881
NaiveBayes	0.83	0.171	0.87	0.83	0.825	0.698	0.881
Logistic	0.849	0.151	0.875	0.849	0.847	0.724	0.874
J48	0.842	0.158	0.853	0.842	0.841	0.695	0.862
BayesNet	0.83	0.171	0.87	0.83	0.825	0.698	0.843
DecisionTable	0.827	0.174	0.863	0.827	0.823	0.689	0.841
(see 2 trees plots!)
NoFS	Pool
Weka Classifier	TP Rate	FP Rate	Precision	Recall	F-Measure	MCC	ROC Area
RandomForest	0.916	0.084	0.916	0.916	0.916	0.832	0.973
MultilayerPerceptron(H=a)	0.904	0.096	0.904	0.904	0.904	0.807	0.97
MultilayerPerceptron(H=50)	0.894	0.106	0.894	0.894	0.894	0.788	0.968
PART	0.899	0.101	0.9	0.899	0.899	0.798	0.965
RandomCommittee	0.921	0.079	0.921	0.921	0.921	0.842	0.961
MultilayerPerceptron(H=5.5)	0.881	0.119	0.881	0.881	0.881	0.763	0.96
ClassificationViaRegression	0.872	0.128	0.872	0.872	0.872	0.743	0.957
KStar	0.859	0.141	0.859	0.859	0.859	0.719	0.945
REPTree	0.894	0.106	0.894	0.894	0.894	0.788	0.935
MultilayerPerceptron(H=15.10.5)	0.877	0.124	0.88	0.877	0.876	0.757	0.929
DecisionTable	0.864	0.136	0.864	0.864	0.864	0.728	0.929
J48	0.899	0.101	0.899	0.899	0.899	0.798	0.928
JRip	0.886	0.113	0.888	0.886	0.886	0.775	0.925
BayesNet	0.83	0.171	0.87	0.83	0.825	0.698	0.917
NaiveBayes	0.83	0.171	0.87	0.83	0.825	0.698	0.911
RandomTree	0.886	0.114	0.887	0.886	0.886	0.773	0.886
OneR	0.859	0.141	0.859	0.859	0.859	0.719	0.859
FS1	FEBexp	V02	V03	V04	V10	V12
Weka Classifier	TP Rate	FP Rate	Precision	Recall	F-Measure	MCC	ROC Area
RandomForest	0.916	0.084	0.916	0.916	0.916	0.832	0.978
KStar	0.916	0.084	0.916	0.916	0.916	0.832	0.968
MultilayerPerceptron	0.891	0.109	0.892	0.891	0.891	0.784	0.946
J48	0.909	0.091	0.909	0.909	0.909	0.817	0.927
REPTree	0.894	0.106	0.894	0.894	0.894	0.788	0.927
IBk	0.923	0.076	0.924	0.923	0.923	0.847	0.926
DecisionTable	0.869	0.131	0.869	0.869	0.869	0.738	0.925
BayesNet	0.83	0.171	0.87	0.83	0.825	0.698	0.925
RandomTree	0.914	0.086	0.914	0.914	0.914	0.828	0.913
NaiveBayes	0.827	0.174	0.861	0.827	0.823	0.687	0.886
JRip	0.869	0.131	0.87	0.869	0.869	0.739	0.883
OneR	0.859	0.141	0.859	0.859	0.859	0.719	0.859
FS2	FEBexp	V02	V03	V04	V09	V11	V12	V14
Weka Classifier	TP Rate	FP Rate	Precision	Recall	F-Measure	MCC	ROC Area
RandomForest	0.923	0.077	0.924	0.923	0.923	0.847	0.977
KStar	0.916	0.084	0.916	0.916	0.916	0.832	0.968
MultilayerPerceptron	0.884	0.116	0.885	0.884	0.884	0.769	0.947
REPTree	0.894	0.106	0.894	0.894	0.894	0.788	0.927
J48	0.904	0.096	0.904	0.904	0.904	0.807	0.925
DecisionTable	0.869	0.131	0.869	0.869	0.869	0.738	0.925
BayesNet	0.83	0.171	0.87	0.83	0.825	0.698	0.925
RandomTree	0.896	0.104	0.896	0.896	0.896	0.793	0.898
JRip	0.881	0.119	0.882	0.881	0.881	0.764	0.894
FS3 (PC)	V1 = f(Pool)	V2 = f(Pool)	V3 = f(Pool)	V4 = f(Pool)	V5 = f(Pool)	V6 = f(Pool)	V7 = f(Pool)	V8 = f(Pool)
Weka Classifier	TP Rate	FP Rate	Precision	Recall	F-Measure	MCC	ROC Area
RandomForest	0.872	0.128	0.872	0.872	0.872	0.744	0.956
MultilayerPerceptron	0.899	0.101	0.899	0.899	0.899	0.798	0.955
JRip	0.904	0.096	0.904	0.904	0.904	0.808	0.933
REPTree	0.872	0.129	0.872	0.872	0.872	0.744	0.927
KStar	0.815	0.185	0.815	0.815	0.815	0.63	0.906
BayesNet	0.847	0.154	0.867	0.847	0.845	0.714	0.898
J48	0.889	0.111	0.889	0.889	0.889	0.778	0.897
NaiveBayes	0.84	0.161	0.864	0.84	0.837	0.703	0.888
DecisionTable	0.842	0.158	0.848	0.842	0.841	0.69	0.88
RandomTree	0.849	0.151	0.85	0.849	0.849	0.699	0.849
OneR	0.785	0.215	0.79	0.785	0.784	0.575	0.785
FS4	FEBexp	V02
Weka Classifier	TP Rate	FP Rate	Precision	Recall	F-Measure	MCC	ROC Area
RandomForest	0.919	0.081	0.919	0.919	0.918	0.838	0.978
PART	0.914	0.086	0.915	0.914	0.913	0.829	0.962
KStar	0.899	0.101	0.9	0.899	0.899	0.799	0.96
IBk	0.936	0.064	0.936	0.936	0.936	0.872	0.939
J48	0.901	0.099	0.901	0.901	0.901	0.803	0.937
DecisionTable	0.872	0.128	0.872	0.872	0.872	0.743	0.926
BayesNet	0.859	0.141	0.867	0.859	0.859	0.726	0.919
REPTree	0.872	0.128	0.872	0.872	0.872	0.743	0.911
MultilayerPerceptron	0.857	0.143	0.861	0.857	0.856	0.718	0.91
RandomTree	0.906	0.094	0.907	0.906	0.906	0.813	0.906
JRip	0.877	0.123	0.877	0.877	0.877	0.753	0.899
OneR	0.859	0.141	0.859	0.859	0.859	0.719	0.859

## Sheet: Feature Selection
Feature Selections
Selection Name	FS0	FS1	FS2	FS3	FS4
Evaluator	STATISTICA	CfsSubsetEval	CorrelationAttributeEval	PrincipalComponents	Previous Results
Search	LDA	BestFirst	Ranker	Ranker	OneR
Features	4	6	8	8	2
Feature Labels	FEBexp	FEBexp	FEBexp	V1 = f(Pool)	FEBexp
	V01	V02	V02	V2 = f(Pool)	V02
	V11	V03	V03	V3 = f(Pool)
	V14	V04	V04	V4 = f(Pool)
		V10	V09	V5 = f(Pool)
		V12	V11	V6 = f(Pool)
			V12	V7 = f(Pool)
			V14	V8 = f(Pool)

## Sheet: Extra Features
Extra Features
Pool	ElecConduct	CNTtype	CNTfunct	Isoform	Specie
Weka Classifier	TP Rate	FP Rate	Precision	Recall	F-Measure	MCC	ROC Area
REPTree	0.889	0.111	0.889	0.889	0.889	0.778	0.926
V2	FEBexp	ElecConduct	CNTtype	CNTfunct	Isoform	Specie
Weka Classifier	TP Rate	FP Rate	Precision	Recall	F-Measure	MCC	ROC Area
REPTree	0.867	0.133	0.867	0.867	0.867	0.733	0.897
