# Supplementary material for: Decrypting Strong and Weak Single-Walled Carbon Nanotubes Interactions with Mitochondrial Voltage-Dependent Anion Channels Using Molecular Docking and Perturbation Theory
Source: Sci Rep. 2017 Oct 16;7:13271. doi: 10.1038/s41598-017-13691-8 (PMC5643473; doi:10.1038/s41598-017-13691-8)
Supplement: Supplementary file 10 — Supplementary Table SM061 [file 41598_2017_13691_MOESM10_ESM.xlsx]

## Sheet: Original Dataset
FEB	eFEB	V00	V01	V02	V03	V04	V05	V06	V07	V08	V09	V10	V11	V12	V13	V14	V15	V16	V17
0	-20.6	7	7	7214	707	658	0.47	0.95	0	0	0	0	0	0	0	0	0	0	63
0	-20.6	8	8	8244	808	752	0.54	1.08	0	0	0	0	0	0	0	0	0	0	72
0	-20.6	9	9	9275	909	846	0.61	1.22	0	0	0	0	0	0	0	0	0	0	81
0	-20.6	8	7	6990	687	642	0.51	1.02	0	0	0	0	0	0	0	0	0	0	61
0	-20.6	9	6	7048	693	648	0.51	1.02	0	0	0	0	0	0	0	0	0	0	62
0	-20.6	9	7	7504	737	688	0.54	1.09	0	0	0	0	0	0	0	0	0	0	66
0	-17.4	7	7	5452	833	784	0.47	0.95	0	0	0	0	0	0	0	0	0	0	63
0	-17.4	8	8	1776	272	257	0.54	1.08	0	0	0	0	0	0	0	0	0	0	72
0	-17.4	9	9	1864	286	271	0.61	1.22	0	0	0	0	0	0	0	0	0	0	81
0	-5.4	7	7	7214	707	658	0.47	0.95	0	0	0	0	0	0	0	0	0	0	63
0	-5.4	8	8	8244	808	752	0.54	1.08	0	0	0	0	0	0	0	0	0	0	72
0	-5.4	9	9	9275	909	846	0.61	1.22	0	0	0	0	0	0	0	0	0	0	81
0	-5.4	8	6	6531	642	600	0.48	0.95	0	0	0	0	0	0	0	0	0	0	57
0	-5.4	8	7	6990	687	642	0.51	1.02	0	0	0	0	0	0	0	0	0	0	61
0	-5.4	9	5	6589	648	606	0.48	0.96	0	0	0	0	0	0	0	0	0	0	58
0	-5.4	9	6	7048	693	648	0.51	1.02	0	0	0	0	0	0	0	0	0	0	62
0	-5.4	9	7	7504	737	688	0.54	1.09	0	0	0	0	0	0	0	0	0	0	66
0	-17.1	8	8	1776	272	257	0.54	1.08	0	0	0	0	0	0	0	0	0	0	72
0	-17.1	5	2	2557	392	371	0.24	0.49	0	0	0	0	0	0	0	0	0	0	30
-1.3	-20.6	9	5	6589	648	606	0.48	0.96	0	0	0	0	0	0	0	0	0	0	58
-2.1	-17.1	8	6	4937	756	714	0.48	0.95	0	0	0	0	0	0	0	0	0	0	57
-2.6	-17.4	9	6	5328	816	771	0.51	1.02	0	0	0	0	0	0	0	0	0	0	62
-2.6	-17.4	9	7	5672	868	819	0.54	1.09	0	0	0	0	0	0	0	0	0	0	66
-4	-22.8	9	9	1864	286	271	0.61	1.22	0	0	0	0	0	0	0	0	0	0	81
-4.6	-17.1	9	9	1864	286	271	0.61	1.22	0	0	0	0	0	0	0	0	0	0	81
-4.6	-17.1	5	3	2858	438	414	0.27	0.55	0	0	0	0	0	0	0	0	0	0	33
-5.8	-10.4	9	9	2145	225	162	0.61	1.22	9	27	2	0	4	30	0	195	0	0	81
-8	-10.2	3	0	481	48	36	0.58	1.15	3	3	4	1	1	0	0	206	0	0	18
-8.1	-20.6	8	6	6531	642	600	0.48	0.95	0	0	0	0	0	0	0	0	0	0	57
-8.4	-17.1	7	7	5452	833	784	0.47	0.95	0	0	0	0	0	0	0	0	0	0	63
-8.4	-17.1	5	1	2296	352	333	0.22	0.44	0	0	0	0	0	0	0	0	0	0	27
-8.6	-10.2	4	0	671	65	50	0.16	0.31	4	4	4	1	1	0	2	724	0	0	25
-8.6	-10.2	5	0	671	65	50	0.2	0.39	5	5	4	3	1	0	2	583	0	0	25
-8.6	-10.4	3	0	481	48	36	0.58	1.15	3	3	4	1	1	0	0	206	0	0	18
-8.7	-10.2	3	2	545	56	41	0.17	0.34	1	1	19	2	1	23	1	670	0	0	21
-8.7	-10.2	4	1	573	58	43	0.18	0.36	1	3	7	0	1	11	0	637	0	0	22
-8.7	-10.4	4	0	671	65	50	0.16	0.31	4	4	4	1	1	0	2	724	0	0	25
-8.7	-10.4	5	0	671	65	50	0.2	0.39	5	5	4	3	1	0	2	583	0	0	25
-8.7	-17.4	8	6	4937	756	714	0.48	0.95	0	0	0	0	0	0	0	0	0	0	57
-8.8	-10.2	5	3	877	90	66	0.27	0.55	1	1	30	2	2	22	2	420	1721	2374	33
-8.9	-10.2	7	0	940	91	70	0.27	0.55	7	7	4	1	2	0	1	420	1289	3139	35
-9	-10.2	6	2	905	92	68	0.28	0.57	2	2	15	1	2	14	1	408	1387	2963	34
-9.1	-10.4	4	3	757	78	57	0.24	0.48	1	1	26	2	1	25	1	482	1771	3118	29
-9.1	-10.4	5	3	877	90	66	0.27	0.55	1	1	30	2	2	22	2	420	1721	2374	33
-9.1	-10.4	5	4	970	100	73	0.31	0.61	1	1	33	1	2	26	1	379	1485	2566	37
-9.1	-10.4	8	0	1074	104	80	0.31	0.63	8	8	4	1	2	0	1	370	1598	1878	40
-9.1	-17.4	9	5	4981	763	721	0.48	0.96	0	0	0	0	0	0	0	0	0	0	58
-9.1	-12.9	3	0	481	48	36	0.58	1.15	3	3	4	1	1	0	0	206	0	0	18
-9.2	-10.4	3	2	545	56	41	0.17	0.34	1	1	19	2	1	23	1	670	0	0	21
-9.2	-10.4	4	2	665	68	50	0.21	0.41	2	2	11	2	1	19	1	552	0	0	25
-9.2	-10.4	6	1	825	84	62	0.26	0.51	1	1	28	2	2	8	2	449	1900	1962	31
-9.2	-10.4	6	2	905	92	68	0.28	0.57	2	2	15	1	2	14	1	408	1387	2963	34
-9.2	-10.4	7	2	1138	106	78	0.32	0.64	1	1	35	1	2	12	2	361	1546	1981	39
-9.3	-10.2	4	2	665	68	50	0.21	0.41	2	2	11	2	1	19	1	552	0	0	25
-9.3	-10.2	5	4	970	100	73	0.31	0.61	1	1	33	1	2	26	1	379	1485	2566	37
-9.3	-10.2	7	1	945	96	71	0.3	0.59	1	3	11	0	2	7	0	390	0	0	36
-9.3	-10.2	8	0	1074	104	80	0.31	0.63	8	8	4	1	2	0	1	370	1598	1878	40
-9.3	-10.4	3	3	715	75	54	0.2	0.41	3	9	2	0	1	30	0	562	0	0	27
-9.3	-10.4	5	1	705	72	53	0.22	0.44	1	1	24	1	1	9	1	525	1488	2567	27
-9.3	-10.4	5	2	785	80	59	0.24	0.49	1	3	9	0	2	16	0	470	0	0	30
-9.3	-10.4	6	0	805	78	60	0.24	0.47	6	6	4	0	1	0	0	488	0	0	30
-9.4	-10.2	4	4	953	100	72	0.27	0.54	4	12	2	0	2	30	0	424	0	0	36
-9.4	-10.2	6	3	998	102	75	0.31	0.62	3	3	11	0	2	19	0	372	0	0	38
-9.4	-10.4	7	1	945	96	71	0.3	0.59	1	3	11	0	2	7	0	390	0	0	36
-9.4	-10.4	7	0	940	91	70	0.27	0.55	7	7	4	1	2	0	1	420	1289	3139	35
-9.5	-10.2	8	1	1078	110	81	0.34	0.67	1	1	36	1	2	6	1	346	1191	2632	41
-9.5	-10.4	4	1	573	58	43	0.18	0.36	1	3	7	0	1	11	0	637	0	0	22
-9.5	-10.4	6	3	998	102	75	0.31	0.62	3	3	11	0	2	19	0	372	0	0	38
-9.6	-10.2	3	3	715	75	54	0.2	0.41	3	9	2	0	1	30	0	562	0	0	27
-9.6	-10.2	6	4	1090	112	82	0.34	0.68	2	2	19	1	2	23	2	340	1420	2146	41
-9.6	-10.2	7	2	1138	106	78	0.32	0.64	1	1	35	1	2	12	2	361	1546	1981	39
-9.6	-10.2	7	4	1210	124	91	0.38	0.76	1	3	14	0	2	21	0	308	0	0	46
-9.6	-10.2	9	0	1208	117	90	0.35	0.7	9	9	4	0	2	0	0	330	0	0	45
-9.8	-10.2	8	2	1146	116	86	0.36	0.72	2	6	7	0	2	11	0	324	0	0	43
-9.8	-10.4	4	4	953	100	72	0.27	0.54	4	12	2	0	2	30	0	424	0	0	36
-9.8	-10.4	8	1	1078	110	81	0.34	0.67	1	1	36	1	2	6	1	346	1191	2632	41
-9.8	-10.4	9	0	1208	117	90	0.35	0.7	9	9	4	0	2	0	0	330	0	0	45
-9.9	-10.2	5	5	1192	125	90	0.34	0.68	5	15	2	0	2	30	0	342	0	0	45
-9.9	-10.2	5	1	705	72	53	0.22	0.44	1	1	24	1	1	9	1	525	1488	2567	27
-9.9	-10.2	6	1	825	84	62	0.26	0.51	1	1	28	2	2	8	2	449	1900	1962	31
-9.9	-10.2	6	5	1196	123	90	0.37	0.75	1	1	41	1	2	27	1	312	1270	2190	45
-9.9	-10.2	6	0	805	78	60	0.24	0.47	6	6	4	0	1	0	0	488	0	0	30
-9.9	-12.9	3	2	545	56	41	0.17	0.34	1	1	19	2	1	23	1	670	0	0	21
-10	-10.2	7	3	118	114	84	0.35	0.7	1	1	38	1	2	17	1	334	1250	2457	42
-10	-10.2	8	3	1236	127	93	0.39	0.77	1	1	42	1	2	15	2	302	1303	1863	47
-10	-10.2	8	4	1330	136	100	0.42	0.83	4	4	11.28	1	3	19	1	282	1116	2105	50
-10.1	-10.2	7	5	1302	134	98	0.4	0.8	1	1	45	1	3	25	2	291	1211	1921	49
-10.1	-10.2	9	3	1358	138	102	0.42	0.85	3	3	15.37	0	3	14	0	276	0	0	51
-10.1	-10.4	5	5	1192	125	90	0.34	0.68	5	15	2	0	2	30	0	342	0	0	45
-10.1	-10.4	7	3	118	114	84	0.35	0.7	1	1	38	1	2	17	1	334	1250	2457	42
-10.1	-12.9	4	1	573	58	43	0.18	0.36	1	3	7	0	1	11	0	637	0	0	22
-10.2	-10.4	6	4	1090	112	82	0.34	0.68	2	2	19	1	2	23	2	340	1420	2146	41
-10.3	-10.2	5	2	785	80	59	0.24	0.49	1	3	9	0	2	16	0	470	0	0	30
-10.4	-10.2	7	6	1408	145	106	0.44	0.88	1	1	48	1	3	28	1	266	1107	1914	53
-10.5	-10.4	8	2	1146	116	86	0.36	0.72	2	6	7	0	2	11	0	324	0	0	43
-10.6	-10.2	6	6	1430	150	108	0.41	0.81	6	18	2	0	3	30	0	287	0	0	54
-10.6	-10.2	4	3	757	78	57	0.24	0.48	1	1	26	2	1	25	1	482	1771	3118	29
-10.9	-10.2	8	5	1422	146	107	0.45	0.89	1	3	16.14	0	3	22	0	264	0	0	54
-10.9	-10.2	9	4	1448	149	109	0.45	0.9	1	1	49.16	1	3	18	2	260	1126	1716	55
-10.9	-10.4	7	4	1210	124	91	0.38	0.76	1	3	14	0	2	21	0	308	0	0	46
-10.9	-10.4	8	3	1236	127	93	0.39	0.77	1	1	42	1	2	15	2	302	1303	1863	47
-10.9	-12.9	4	0	671	65	50	0.16	0.31	4	4	4	1	1	0	2	724	0	0	25
-10.9	-12.9	5	0	671	65	50	0.2	0.39	5	5	4	3	1	0	2	583	0	0	25
-11.2	-12.9	4	2	665	68	50	0.21	0.41	2	2	11	2	1	19	1	552	0	0	25
-11.3	-10.4	7	5	1302	134	98	0.4	0.8	1	1	45	1	3	25	2	291	1211	1921	49
-11.4	-10.4	8	4	1330	136	100	0.42	0.83	4	4	11.28	1	3	19	1	282	1116	2105	50
-11.4	-12.9	8	1	1078	110	81	0.34	0.67	1	1	36	1	2	6	1	346	1191	2632	41
-11.5	-10.2	8	6	1514	156	114	0.48	0.95	2	2	25.93	1	3	25	2	247	1057	1727	57
-11.5	-12.9	6	4	1090	112	82	0.34	0.68	2	2	19	1	2	23	2	340	1420	2146	41
-11.5	-12.9	7	2	1138	106	78	0.32	0.64	1	1	35	1	2	12	2	361	1546	1981	39
-11.6	-10.2	9	5	1528	157	115	0.48	0.96	1	1	52.38	1	3	21	1	245	1	2	58
-11.6	-10.4	6	5	1196	123	90	0.37	0.75	1	1	41	1	2	27	1	312	1270	2190	45
-11.6	-12.9	3	3	715	75	54	0.2	0.41	3	9	2	0	1	30	0	562	0	0	27
-11.6	-12.9	7	3	118	114	84	0.35	0.7	1	1	38	1	2	17	1	334	1250	2457	42
-11.7	-10.4	9	3	1358	138	102	0.42	0.85	3	3	15.37	0	3	14	0	276	0	0	51
-11.7	-12.9	8	2	1146	116	86	0.36	0.72	2	6	7	0	2	11	0	324	0	0	43
-11.8	-10.4	6	6	1430	150	108	0.41	0.81	6	18	2	0	3	30	0	287	0	0	54
-11.9	-10.4	8	8	1907	200	144	0.54	1.08	8	24	2	0	3	30	0	219	0	0	72
-11.9	-12.9	8	0	1074	104	80	0.31	0.63	8	8	4	1	2	0	1	370	1598	1878	40
-12	-12.9	5	1	705	72	53	0.22	0.44	1	1	24	1	1	9	1	525	1488	2567	27
-12.1	-10.2	7	7	1669	175	126	0.47	0.95	7	21	2	0	3	30	0	248	0	0	63
-12.1	-12.9	5	5	1192	125	90	0.34	0.68	5	15	2	0	2	30	0	342	0	0	45
-12.1	-12.9	6	0	805	78	60	0.24	0.47	6	6	4	0	1	0	0	488	0	0	30
-12.1	-12.9	9	0	1208	117	90	0.35	0.7	9	9	4	0	2	0	0	330	0	0	45
-12.3	-12.9	4	3	757	78	57	0.24	0.48	1	1	26	2	1	25	1	482	1771	3118	29
-12.3	-12.9	5	2	785	80	59	0.24	0.49	1	3	9	0	2	16	0	470	0	0	30
-12.4	-10.2	8	7	1621	167	122	0.51	1.02	1	1	55.42	1	3	28	1	232	0.981	1702	61
-12.4	-10.4	7	6	1408	145	106	0.44	0.88	1	1	48	1	3	28	1	266	1107	1914	53
-12.4	-12.9	6	3	998	102	75	0.31	0.62	3	3	11	0	2	19	0	372	0	0	38
-12.5	-10.4	8	5	1422	146	107	0.45	0.89	1	3	16.14	0	3	22	0	264	0	0	54
-12.5	-12.9	7	4	1210	124	91	0.38	0.76	1	3	14	0	2	21	0	308	0	0	46
-12.6	-10.2	9	6	1635	168	123	0.51	1.02	3	3	18.58	0	3	23	0	231	0	0	62
-12.6	-10.4	9	4	1448	149	109	0.45	0.9	1	1	49.16	1	3	18	2	260	1126	1716	55
-12.6	-12.9	5	4	970	100	73	0.31	0.61	1	1	33	1	2	26	1	379	1485	2566	37
-12.7	-12.9	6	5	1196	123	90	0.37	0.75	1	1	41	1	2	27	1	312	1270	2190	45
-12.8	-12.9	5	3	877	90	66	0.27	0.55	1	1	30	2	2	22	2	420	1721	2374	33
-12.8	-12.9	6	1	825	84	62	0.26	0.51	1	1	28	2	2	8	2	449	1900	1962	31
-12.8	-12.9	7	0	940	91	70	0.27	0.55	7	7	4	1	2	0	1	420	1289	3139	35
-12.9	-12.9	8	3	1236	127	93	0.39	0.77	1	1	42	1	2	15	2	302	1303	1863	47
-13	-10.4	7	7	1669	175	126	0.47	0.95	7	21	2	0	3	30	0	248	0	0	63
-13	-10.4	9	5	1528	157	115	0.48	0.96	1	1	52.38	1	3	21	1	245	1	2	58
-13	-12.9	6	2	905	92	68	0.28	0.57	2	2	15	1	2	14	1	408	1387	2963	34
-13.1	-12.9	7	1	945	96	71	0.3	0.59	1	3	11	0	2	7	0	390	0	0	36
-13.3	-10.4	8	6	1514	156	114	0.48	0.95	2	2	25.93	1	3	25	2	247	1057	1727	57
-13.3	-12.9	7	5	1302	134	98	0.4	0.8	1	1	45	1	3	25	2	291	1211	1921	49
-13.4	-10.2	9	7	1739	180	131	0.54	1.09	1	1	59.22	1	3	26	2	218	0	1563	66
-13.5	-12.9	4	4	953	100	72	0.27	0.54	4	12	2	0	2	30	0	424	0	0	36
-13.5	-12.9	8	4	1330	136	100	0.42	0.83	4	4	11.28	1	3	19	1	282	1116	2105	50
-13.5	-12.9	9	3	1358	138	102	0.42	0.85	3	3	15.37	0	3	14	0	276	0	0	51
-13.6	-12.9	8	5	1422	146	107	0.45	0.89	1	3	16.14	0	3	22	0	264	0	0	54
-13.8	-17.4	3	0	1562	240	228	0.58	1.15	0	0	0	0	0	0	0	0	0	0	18
-13.8	-12.9	9	4	1448	149	109	0.45	0.9	1	1	49.16	1	3	18	2	260	1126	1716	55
-13.9	-10.2	8	8	1907	200	144	0.54	1.08	8	24	2	0	3	30	0	219	0	0	72
-13.9	-10.4	8	7	1621	167	122	0.51	1.02	1	1	55.42	1	3	28	1	232	0	1702	61
-13.9	-12.9	7	6	1408	145	106	0.44	0.88	1	1	48	1	3	28	1	266	1107	1914	53
-14	-5.4	6	6	6183	606	564	0.41	0.81	0	0	0	0	0	0	0	0	0	0	54
-14.1	-10.4	9	6	1635	168	123	0.51	1.02	3	3	18.58	0	3	23	0	231	0	0	62
-14.2	-10.4	9	7	1739	180	131	0.54	1.09	1	1	59.22	1	3	26	2	218	0	1563	66
-14.2	-12.9	6	6	1430	150	108	0.41	0.81	6	18	2	0	3	30	0	287	0	0	54
-14.5	-22.8	4	1	1864	286	271	0.18	0.36	0	0	0	0	0	0	0	0	0	0	22
-14.5	-12.9	8	6	1514	156	114	0.48	0.95	2	2	25.93	1	3	25	2	247	1057	1727	57
-14.6	-17.4	3	2	2296	352	333	0.17	0.34	0	0	0	0	0	0	0	0	0	0	21
-14.6	-12.9	9	5	1528	157	115	0.48	0.96	1	1	52.38	1	3	21	1	245	1	2	58
-14.7	-12.9	7	7	1669	175	126	0.47	0.95	7	21	2	0	3	30	0	248	0	0	63
-14.9	-22.8	3	2	2296	352	333	0.17	0.34	0	0	0	0	0	0	0	0	0	0	21
-15	-22.8	3	0	1562	240	228	0.58	1.15	0	0	0	0	0	0	0	0	0	0	18
-15.1	-5.4	8	5	6131	603	564	0.45	0.89	0	0	0	0	0	0	0	0	0	0	54
-15.3	-12.9	9	6	1635	168	123	0.51	1.02	3	3	18.58	0	3	23	0	231	0	0	62
-15.4	-22.8	4	2	2166	332	314	0.21	0.41	0	0	0	0	0	0	0	0	0	0	25
-15.4	-12.9	8	7	1621	167	122	0.51	1.02	1	1	55.42	1	3	28	1	232	0	1702	61
-15.4	-5.4	9	4	6245	614	574	0.45	0.9	0	0	0	0	0	0	0	0	0	0	55
-15.6	-10.2	9	9	2145	225	162	0.61	1.22	9	27	2	0	4	30	0	195	0	0	81
-15.6	-17.4	4	1	1864	286	271	0.18	0.36	0	0	0	0	0	0	0	0	0	0	22
-16.3	-22.8	4	3	2468	378	357	0.24	0.48	0	0	0	0	0	0	0	0	0	0	29
-16.5	-22.8	3	3	2337	357	336	0.2	0.41	0	0	0	0	0	0	0	0	0	0	27
-16.5	-17.4	3	3	2337	357	336	0.2	0.41	0	0	0	0	0	0	0	0	0	0	27
-16.5	-17.1	5	4	3552	544	514	0.31	0.61	0	0	0	0	0	0	0	0	0	0	37
-16.5	-17.1	6	3	3250	498	471	0.31	0.62	0	0	0	0	0	0	0	0	0	0	38
-16.6	-17.4	4	0	2172	335	320	0.16	0.31	0	0	0	0	0	0	0	0	0	0	25
-16.6	-17.4	5	0	2172	335	320	0.2	0.39	0	0	0	0	0	0	0	0	0	0	25
-16.6	-17.1	6	5	3077	472	447	0.37	0.75	0	0	0	0	0	0	0	0	0	0	45
-16.7	-22.8	4	0	2172	335	320	0.16	0.31	0	0	0	0	0	0	0	0	0	0	25
-16.7	-22.8	5	0	2172	335	320	0.2	0.39	0	0	0	0	0	0	0	0	0	0	25
-16.7	-17.4	4	2	2166	332	314	0.21	0.41	0	0	0	0	0	0	0	0	0	0	25
-16.7	-12.9	9	7	1739	180	131	0.54	1.09	1	1	59.22	1	3	26	2	218	0	1563	66
-16.8	-22.8	6	0	2607	402	384	0.24	0.47	0	0	0	0	0	0	0	0	0	0	30
-16.8	-5.4	7	6	6073	597	558	0.44	0.88	0	0	0	0	0	0	0	0	0	0	53
-16.9	-22.8	5	1	2296	352	333	0.22	0.44	0	0	0	0	0	0	0	0	0	0	27
-16.9	-17.4	4	3	2468	378	357	0.24	0.48	0	0	0	0	0	0	0	0	0	0	29
-16.9	-12.9	8	8	1907	200	144	0.54	1.08	8	24	2	0	3	30	0	219	0	0	72
-17	-17.1	6	2	2947	452	428	0.28	0.57	0	0	0	0	0	0	0	0	0	0	34
-17.1	-22.8	5	2	2557	392	371	0.24	0.49	0	0	0	0	0	0	0	0	0	0	30
-17.4	-17.4	9	4	4721	723	683	0.45	0.9	0	0	0	0	0	0	0	0	0	0	55
-17.5	-22.8	6	1	2686	412	390	0.26	0.51	0	0	0	0	0	0	0	0	0	0	31
-17.5	-17.4	5	1	2296	352	333	0.22	0.44	0	0	0	0	0	0	0	0	0	0	27
-17.5	-17.1	3	3	2337	357	336	0.2	0.41	0	0	0	0	0	0	0	0	0	0	27
-17.5	-17.1	3	2	2296	352	333	0.17	0.34	0	0	0	0	0	0	0	0	0	0	21
-17.5	-17.1	6	4	3552	544	514	0.34	0.68	0	0	0	0	0	0	0	0	0	0	41
-17.6	-17.1	8	5	4635	710	671	0.45	0.89	0	0	0	0	0	0	0	0	0	0	54
-17.6	-17.1	3	0	1562	240	228	0.58	1.15	0	0	0	0	0	0	0	0	0	0	18
-17.7	-17.4	5	2	2557	392	371	0.24	0.49	0	0	0	0	0	0	0	0	0	0	30
-17.7	-17.1	6	1	2686	412	390	0.26	0.51	0	0	0	0	0	0	0	0	0	0	31
-17.8	-17.1	4	0	2172	335	320	0.16	0.31	0	0	0	0	0	0	0	0	0	0	25
-17.8	-17.1	5	0	2172	335	320	0.2	0.39	0	0	0	0	0	0	0	0	0	0	25
-18.1	-12.9	9	9	2145	225	162	0.61	1.22	9	27	2	0	4	30	0	195	0	0	81
-18.1	-17.1	5	5	3894	595	560	0.34	0.68	0	0	0	0	0	0	0	0	0	0	45
-18.1	-17.1	4	2	2166	332	314	0.21	0.41	0	0	0	0	0	0	0	0	0	0	25
-18.2	-20.6	3	0	2065	204	192	0.58	1.15	0	0	0	0	0	0	0	0	0	0	18
-18.3	-17.4	8	5	4635	710	671	0.45	0.89	0	0	0	0	0	0	0	0	0	0	54
-18.3	-17.1	6	0	2607	402	384	0.24	0.47	0	0	0	0	0	0	0	0	0	0	30
-18.4	-22.8	6	2	2947	452	428	0.28	0.57	0	0	0	0	0	0	0	0	0	0	34
-18.4	-17.1	4	4	3115	476	448	0.27	0.54	0	0	0	0	0	0	0	0	0	0	36
-18.4	-17.1	4	1	1864	286	271	0.18	0.36	0	0	0	0	0	0	0	0	0	0	22
-18.4	-17.1	7	2	3640	558	528	0.32	0.64	0	0	0	0	0	0	0	0	0	0	39
-18.5	-17.4	6	0	2607	402	384	0.24	0.47	0	0	0	0	0	0	0	0	0	0	30
-18.5	-17.1	8	1	3728	572	542	0.34	0.67	0	0	0	0	0	0	0	0	0	0	41
-18.6	-17.1	8	0	3476	536	512	0.31	0.63	0	0	0	0	0	0	0	0	0	0	40
-18.7	-17.1	7	1	4474	752	724	0.3	0.59	0	0	0	0	0	0	0	0	0	0	36
-18.7	-17.1	7	6	3510	538	509	0.44	0.88	0	0	0	0	0	0	0	0	0	0	53
-18.8	-17.4	6	1	2686	412	390	0.26	0.51	0	0	0	0	0	0	0	0	0	0	31
-18.9	-17.4	5	3	2858	438	414	0.27	0.55	0	0	0	0	0	0	0	0	0	0	33
-19.1	-22.8	5	3	2858	438	414	0.27	0.55	0	0	0	0	0	0	0	0	0	0	33
-19.1	-17.1	7	3	3942	604	571	0.35	0.7	0	0	0	0	0	0	0	0	0	0	42
-19.2	-20.6	3	2	2349	231	216	0.17	0.34	0	0	0	0	0	0	0	0	0	0	21
-19.4	-29.1	3	0	2065	204	192	0.58	1.15	0	0	0	0	0	0	0	0	0	0	18
-19.4	-22.8	4	4	3115	476	448	0.27	0.54	0	0	0	0	0	0	0	0	0	0	36
-19.5	-29.1	4	1	2465	243	228	0.18	0.36	0	0	0	0	0	0	0	0	0	0	22
-19.5	-20.6	8	5	6131	603	564	0.45	0.89	0	0	0	0	0	0	0	0	0	0	54
-19.5	-17.4	6	2	2947	452	428	0.28	0.57	0	0	0	0	0	0	0	0	0	0	34
-19.5	-5.4	3	2	2349	231	216	0.17	0.34	0	0	0	0	0	0	0	0	0	0	21
-19.6	-22.8	7	0	3041	469	448	0.27	0.55	0	0	0	0	0	0	0	0	0	0	35
-19.6	-17.1	7	0	3041	469	448	0.27	0.55	0	0	0	0	0	0	0	0	0	0	35
-19.7	-17.4	4	4	3115	476	448	0.27	0.54	0	0	0	0	0	0	0	0	0	0	36
-19.8	-17.1	9	0	3910	603	576	0.35	0.7	0	0	0	0	0	0	0	0	0	0	45
-19.9	-22.8	6	5	3077	472	447	0.37	0.75	0	0	0	0	0	0	0	0	0	0	45
-20	-17.4	7	0	3041	469	448	0.27	0.55	0	0	0	0	0	0	0	0	0	0	35
-20.1	-20.6	4	1	2465	243	228	0.18	0.36	0	0	0	0	0	0	0	0	0	0	22
-20.1	-17.1	6	6	4673	714	672	0.41	0.81	0	0	0	0	0	0	0	0	0	0	54
-20.1	-17.1	4	3	2468	378	357	0.24	0.48	0	0	0	0	0	0	0	0	0	0	29
-20.3	-29.1	3	2	2349	231	216	0.17	0.34	0	0	0	0	0	0	0	0	0	0	21
-20.3	-17.1	8	2	3728	572	542	0.36	0.72	0	0	0	0	0	0	0	0	0	0	43
-20.4	-20.6	7	6	6073	597	558	0.44	0.88	0	0	0	0	0	0	0	0	0	0	53
-20.5	-5.4	3	0	2065	204	192	0.58	1.15	0	0	0	0	0	0	0	0	0	0	18
-20.6	-17.1	7	4	4245	650	614	0.38	0.76	0	0	0	0	0	0	0	0	0	0	46
-20.8	-22.8	5	4	3552	544	514	0.31	0.61	0	0	0	0	0	0	0	0	0	0	37
-20.8	-5.4	4	2	2865	282	264	0.21	0.41	0	0	0	0	0	0	0	0	0	0	25
-20.8	-5.4	5	4	4182	411	384	0.31	0.61	0	0	0	0	0	0	0	0	0	0	37
-20.9	-29.1	8	8	8244	808	752	0.54	1.08	0	0	0	0	0	0	0	0	0	0	72
-20.9	-20.6	9	4	6245	614	574	0.45	0.9	0	0	0	0	0	0	0	0	0	0	55
-21	-17.4	5	4	3552	544	514	0.31	0.61	0	0	0	0	0	0	0	0	0	0	37
-21.1	-17.4	6	6	4673	714	672	0.41	0.81	0	0	0	0	0	0	0	0	0	0	54
-21.1	-17.4	7	5	4591	703	664	0.4	0.8	0	0	0	0	0	0	0	0	0	0	49
-21.2	-20.6	4	2	2865	282	264	0.21	0.41	0	0	0	0	0	0	0	0	0	0	25
-21.2	-17.4	6	5	3077	472	447	0.37	0.75	0	0	0	0	0	0	0	0	0	0	45
-21.2	-17.4	8	4	4333	664	628	0.42	0.83	0	0	0	0	0	0	0	0	0	0	50
-21.3	-5.4	3	3	3092	303	282	0.2	0.41	0	0	0	0	0	0	0	0	0	0	27
-21.4	-22.8	6	3	3250	498	471	0.31	0.62	0	0	0	0	0	0	0	0	0	0	38
-21.4	-17.4	6	3	3250	498	471	0.31	0.62	0	0	0	0	0	0	0	0	0	0	38
-21.4	-17.1	9	4	4721	723	683	0.45	0.9	0	0	0	0	0	0	0	0	0	0	55
-21.5	-5.4	6	3	4298	423	396	0.31	0.62	0	0	0	0	0	0	0	0	0	0	38
-21.6	-29.1	4	2	2865	282	264	0.21	0.41	0	0	0	0	0	0	0	0	0	0	25
-21.6	-5.4	5	1	3038	299	280	0.22	0.44	0	0	0	0	0	0	0	0	0	0	27
-21.6	-5.4	6	2	3898	384	360	0.28	0.57	0	0	0	0	0	0	0	0	0	0	34
-21.6	-17.1	8	4	4333	664	628	0.42	0.83	0	0	0	0	0	0	0	0	0	0	50
-21.7	-20.6	3	3	3092	303	282	0.2	0.41	0	0	0	0	0	0	0	0	0	0	27
-21.7	-5.4	7	1	4070	401	373	0.3	0.59	0	0	0	0	0	0	0	0	0	0	36
-21.7	-17.1	7	5	4591	703	664	0.4	0.8	0	0	0	0	0	0	0	0	0	0	49
-21.8	-22.8	8	0	3476	536	512	0.31	0.63	0	0	0	0	0	0	0	0	0	0	40
-21.8	-5.4	4	1	2465	243	228	0.18	0.36	0	0	0	0	0	0	0	0	0	0	22
-22	-20.6	4	0	2872	285	270	0.16	0.31	0	0	0	0	0	0	0	0	0	0	25
-22	-20.6	5	0	2872	285	270	0.2	0.39	0	0	0	0	0	0	0	0	0	0	25
-22	-17.1	8	3	4028	617	583	0.39	0.77	0	0	0	0	0	0	0	0	0	0	47
-22.1	-17.4	8	0	3476	536	512	0.31	0.63	0	0	0	0	0	0	0	0	0	0	40
-22.1	-5.4	7	2	4470	440	412	0.32	0.64	0	0	0	0	0	0	0	0	0	0	39
-22.3	-29.1	4	0	2872	285	270	0.16	0.31	0	0	0	0	0	0	0	0	0	0	25
-22.3	-29.1	5	0	2872	285	270	0.2	0.39	0	0	0	0	0	0	0	0	0	0	25
-22.3	-17.4	8	3	4028	617	583	0.39	0.77	0	0	0	0	0	0	0	0	0	0	47
-22.4	-29.1	5	1	3038	299	280	0.22	0.44	0	0	0	0	0	0	0	0	0	0	27
-22.4	-17.4	9	3	4421	678	642	0.42	0.85	0	0	0	0	0	0	0	0	0	0	51
-22.5	-20.6	5	1	3038	299	280	0.22	0.44	0	0	0	0	0	0	0	0	0	0	27
-22.6	-5.4	6	1	3554	350	328	0.26	0.51	0	0	0	0	0	0	0	0	0	0	31
-22.6	-5.4	6	4	4698	462	432	0.34	0.68	0	0	0	0	0	0	0	0	0	0	41
-22.7	-29.1	3	3	3092	303	282	0.2	0.41	0	0	0	0	0	0	0	0	0	0	27
-22.8	-17.4	7	1	4474	752	724	0.3	0.59	0	0	0	0	0	0	0	0	0	0	36
-22.9	-29.1	4	3	3266	321	300	0.24	0.48	0	0	0	0	0	0	0	0	0	0	29
-22.9	-5.4	4	0	2872	285	270	0.16	0.31	0	0	0	0	0	0	0	0	0	0	25
-22.9	-5.4	5	0	2872	285	270	0.2	0.39	0	0	0	0	0	0	0	0	0	0	25
-23	-29.1	5	2	3382	333	312	0.24	0.49	0	0	0	0	0	0	0	0	0	0	30
-23	-20.6	4	3	3266	321	300	0.24	0.48	0	0	0	0	0	0	0	0	0	0	29
-23	-17.4	7	4	4245	650	614	0.38	0.76	0	0	0	0	0	0	0	0	0	0	46
-23	-17.1	8	7	5284	809	764	0.51	1.02	0	0	0	0	0	0	0	0	0	0	61
-23	-17.1	9	5	4981	763	721	0.48	0.96	0	0	0	0	0	0	0	0	0	0	58
-23.1	-29.1	9	9	9275	909	846	0.61	1.22	0	0	0	0	0	0	0	0	0	0	81
-23.1	-5.4	8	2	4931	486	456	0.36	0.72	0	0	0	0	0	0	0	0	0	0	43
-23.1	-5.4	8	0	4595	456	432	0.31	0.63	0	0	0	0	0	0	0	0	0	0	40
-23.2	-20.6	8	4	5731	564	528	0.42	0.83	0	0	0	0	0	0	0	0	0	0	50
-23.2	-20.6	6	0	3446	342	324	0.24	0.47	0	0	0	0	0	0	0	0	0	0	30
-23.2	-5.4	8	1	4642	457	428	0.34	0.67	0	0	0	0	0	0	0	0	0	0	41
-23.3	-22.8	7	6	3510	538	509	0.44	0.88	0	0	0	0	0	0	0	0	0	0	53
-23.3	-22.8	8	1	3728	572	542	0.34	0.67	0	0	0	0	0	0	0	0	0	0	41
-23.3	-5.4	5	2	3382	333	312	0.24	0.49	0	0	0	0	0	0	0	0	0	0	30
-23.4	-20.6	6	6	6183	606	564	0.41	0.81	0	0	0	0	0	0	0	0	0	0	54
-23.4	-20.6	5	2	3382	333	312	0.24	0.49	0	0	0	0	0	0	0	0	0	0	30
-23.4	-5.4	5	3	3782	372	348	0.27	0.55	0	0	0	0	0	0	0	0	0	0	33
-23.4	-5.4	7	0	4020	399	378	0.27	0.55	0	0	0	0	0	0	0	0	0	0	35
-23.5	-22.8	9	0	3910	603	576	0.35	0.7	0	0	0	0	0	0	0	0	0	0	45
-23.5	-17.4	5	5	3894	595	560	0.34	0.68	0	0	0	0	0	0	0	0	0	0	45
-23.5	-17.4	7	6	3510	538	509	0.44	0.88	0	0	0	0	0	0	0	0	0	0	53
-23.5	-17.4	8	7	5284	809	764	0.51	1.02	0	0	0	0	0	0	0	0	0	0	61
-23.5	-5.4	4	4	4122	404	376	0.27	0.54	0	0	0	0	0	0	0	0	0	0	36
-23.6	-29.1	6	0	3446	342	324	0.24	0.47	0	0	0	0	0	0	0	0	0	0	30
-23.6	-5.4	7	3	4815	474	444	0.35	0.7	0	0	0	0	0	0	0	0	0	0	42
-23.7	-22.8	7	2	3640	558	528	0.32	0.64	0	0	0	0	0	0	0	0	0	0	39
-23.7	-17.4	6	4	3552	544	514	0.34	0.68	0	0	0	0	0	0	0	0	0	0	41
-23.8	-5.4	6	0	3446	342	324	0.24	0.47	0	0	0	0	0	0	0	0	0	0	30
-23.8	-17.1	9	3	4421	678	642	0.42	0.85	0	0	0	0	0	0	0	0	0	0	51
-23.9	-29.1	6	1	3554	350	328	0.26	0.51	0	0	0	0	0	0	0	0	0	0	31
-23.9	-22.8	7	1	4474	752	724	0.3	0.59	0	0	0	0	0	0	0	0	0	0	36
-23.9	-17.4	8	1	3728	572	542	0.34	0.67	0	0	0	0	0	0	0	0	0	0	41
-24	-5.4	7	5	5615	552	516	0.4	0.8	0	0	0	0	0	0	0	0	0	0	49
-24.1	-17.4	7	2	3640	558	528	0.32	0.64	0	0	0	0	0	0	0	0	0	0	39
-24.1	-17.4	7	3	3942	604	571	0.35	0.7	0	0	0	0	0	0	0	0	0	0	42
-24.1	-17.4	8	2	3728	572	542	0.36	0.72	0	0	0	0	0	0	0	0	0	0	43
-24.1	-5.4	4	3	3266	321	300	0.24	0.48	0	0	0	0	0	0	0	0	0	0	29
-24.2	-22.8	6	4	3552	544	514	0.34	0.68	0	0	0	0	0	0	0	0	0	0	41
-24.2	-5.4	5	5	1153	505	470	0.34	0.68	0	0	0	0	0	0	0	0	0	0	45
-24.5	-20.6	6	1	3554	350	328	0.26	0.51	0	0	0	0	0	0	0	0	0	0	31
-24.5	-5.4	8	3	5329	524	490	0.39	0.77	0	0	0	0	0	0	0	0	0	0	47
-24.6	-17.4	9	0	3910	603	576	0.35	0.7	0	0	0	0	0	0	0	0	0	0	45
-24.7	-5.4	6	5	5156	507	474	0.37	0.75	0	0	0	0	0	0	0	0	0	0	45
-24.7	-5.4	7	4	5215	513	480	0.38	0.76	0	0	0	0	0	0	0	0	0	0	46
-24.8	-22.8	7	3	3942	604	571	0.35	0.7	0	0	0	0	0	0	0	0	0	0	42
-24.9	-29.1	4	4	4122	404	376	0.27	0.54	0	0	0	0	0	0	0	0	0	0	36
-24.9	-20.6	7	5	5615	552	516	0.4	0.8	0	0	0	0	0	0	0	0	0	0	49
-24.9	-5.4	9	0	5169	513	486	0.35	0.7	0	0	0	0	0	0	0	0	0	0	45
-25	-22.8	5	5	3894	595	560	0.34	0.68	0	0	0	0	0	0	0	0	0	0	45
-25.1	-22.8	8	2	3728	572	542	0.36	0.72	0	0	0	0	0	0	0	0	0	0	43
-25.3	-29.1	5	3	3782	372	348	0.27	0.55	0	0	0	0	0	0	0	0	0	0	33
-25.4	-5.4	8	4	5731	564	528	0.42	0.83	0	0	0	0	0	0	0	0	0	0	50
-25.5	-29.1	7	0	4020	399	378	0.27	0.55	0	0	0	0	0	0	0	0	0	0	35
-25.6	-22.8	7	4	4245	650	614	0.38	0.76	0	0	0	0	0	0	0	0	0	0	46
-25.6	-20.6	5	3	3782	372	348	0.27	0.55	0	0	0	0	0	0	0	0	0	0	33
-25.7	-20.6	4	4	4122	404	376	0.27	0.54	0	0	0	0	0	0	0	0	0	0	36
-25.8	-20.6	6	2	3898	384	360	0.28	0.57	0	0	0	0	0	0	0	0	0	0	34
-26.1	-29.1	6	2	3898	384	360	0.28	0.57	0	0	0	0	0	0	0	0	0	0	34
-26.3	-20.6	7	0	4020	399	378	0.27	0.55	0	0	0	0	0	0	0	0	0	0	35
-26.5	-29.1	7	1	4070	401	373	0.3	0.59	0	0	0	0	0	0	0	0	0	0	36
-26.5	-20.6	9	3	5847	576	540	0.42	0.85	0	0	0	0	0	0	0	0	0	0	51
-26.7	-22.8	8	3	4028	617	583	0.39	0.77	0	0	0	0	0	0	0	0	0	0	47
-26.9	-5.4	9	3	5847	576	540	0.42	0.85	0	0	0	0	0	0	0	0	0	0	51
-27	-20.6	7	1	4070	401	373	0.3	0.59	0	0	0	0	0	0	0	0	0	0	36
-27	-17.1	9	6	5328	816	771	0.51	1.02	0	0	0	0	0	0	0	0	0	0	62
-27	-17.1	9	7	5672	868	819	0.54	1.09	0	0	0	0	0	0	0	0	0	0	66
-27.1	-29.1	5	4	4182	411	384	0.31	0.61	0	0	0	0	0	0	0	0	0	0	37
-27.1	-22.8	6	6	4673	714	672	0.41	0.81	0	0	0	0	0	0	0	0	0	0	54
-27.1	-20.6	5	4	4182	411	384	0.31	0.61	0	0	0	0	0	0	0	0	0	0	37
-27.2	-22.8	8	7	5284	809	764	0.51	1.02	0	0	0	0	0	0	0	0	0	0	61
-27.7	-20.6	6	3	4298	423	396	0.31	0.62	0	0	0	0	0	0	0	0	0	0	38
-27.8	-29.1	6	3	4298	423	396	0.31	0.62	0	0	0	0	0	0	0	0	0	0	38
-28.3	-22.8	7	5	4591	703	664	0.4	0.8	0	0	0	0	0	0	0	0	0	0	49
-28.4	-29.1	8	0	4595	456	432	0.31	0.63	0	0	0	0	0	0	0	0	0	0	40
-28.5	-22.8	9	3	4421	678	642	0.42	0.85	0	0	0	0	0	0	0	0	0	0	51
-28.5	-20.6	6	4	4698	462	432	0.34	0.68	0	0	0	0	0	0	0	0	0	0	41
-28.6	-29.1	7	2	4470	440	412	0.32	0.64	0	0	0	0	0	0	0	0	0	0	39
-28.9	-22.8	8	4	4333	664	628	0.42	0.83	0	0	0	0	0	0	0	0	0	0	50
-28.9	-20.6	7	2	4470	440	412	0.32	0.64	0	0	0	0	0	0	0	0	0	0	39
-29	-20.6	8	0	4595	456	432	0.31	0.63	0	0	0	0	0	0	0	0	0	0	40
-29.3	-20.6	6	5	5156	507	474	0.37	0.75	0	0	0	0	0	0	0	0	0	0	45
-29.4	-29.1	6	4	4698	462	432	0.34	0.68	0	0	0	0	0	0	0	0	0	0	41
-29.5	-29.1	8	2	4931	486	456	0.36	0.72	0	0	0	0	0	0	0	0	0	0	43
-29.5	-20.6	5	5	1153	505	470	0.34	0.68	0	0	0	0	0	0	0	0	0	0	45
-29.7	-29.1	8	1	4642	457	428	0.34	0.67	0	0	0	0	0	0	0	0	0	0	41
-29.8	-22.8	9	4	4721	723	683	0.45	0.9	0	0	0	0	0	0	0	0	0	0	55
-30.1	-22.8	8	5	4635	710	671	0.45	0.89	0	0	0	0	0	0	0	0	0	0	54
-30.2	-20.6	7	4	5215	513	480	0.38	0.76	0	0	0	0	0	0	0	0	0	0	46
-30.2	-20.6	8	1	4642	457	428	0.34	0.67	0	0	0	0	0	0	0	0	0	0	41
-30.4	-29.1	9	0	5169	513	486	0.35	0.7	0	0	0	0	0	0	0	0	0	0	45
-30.4	-20.6	8	2	4931	486	456	0.36	0.72	0	0	0	0	0	0	0	0	0	0	43
-30.5	-29.1	7	3	4815	474	444	0.35	0.7	0	0	0	0	0	0	0	0	0	0	42
-30.6	-29.1	5	5	1153	505	470	0.34	0.68	0	0	0	0	0	0	0	0	0	0	45
-31	-29.1	6	5	5156	507	474	0.37	0.75	0	0	0	0	0	0	0	0	0	0	45
-31.1	-20.6	8	3	5329	524	490	0.39	0.77	0	0	0	0	0	0	0	0	0	0	47
-31.6	-22.8	8	8	1776	272	257	0.54	1.08	0	0	0	0	0	0	0	0	0	0	72
-31.7	-20.6	9	0	5169	513	486	0.35	0.7	0	0	0	0	0	0	0	0	0	0	45
-31.8	-29.1	7	4	5215	513	480	0.38	0.76	0	0	0	0	0	0	0	0	0	0	46
-32.4	-20.6	7	3	4815	474	444	0.35	0.7	0	0	0	0	0	0	0	0	0	0	42
-32.7	-22.8	8	6	4937	756	714	0.48	0.95	0	0	0	0	0	0	0	0	0	0	57
-32.8	-22.8	7	7	5452	833	784	0.47	0.95	0	0	0	0	0	0	0	0	0	0	63
-33.6	-29.1	7	5	5615	552	516	0.4	0.8	0	0	0	0	0	0	0	0	0	0	49
-33.6	-22.8	9	6	5328	816	771	0.51	1.02	0	0	0	0	0	0	0	0	0	0	62
-33.6	-22.8	9	7	5672	868	819	0.54	1.09	0	0	0	0	0	0	0	0	0	0	66
-33.8	-29.1	8	3	5329	524	490	0.39	0.77	0	0	0	0	0	0	0	0	0	0	47
-33.9	-22.8	9	5	4981	763	721	0.48	0.96	0	0	0	0	0	0	0	0	0	0	58
-35	-29.1	6	6	6183	606	564	0.41	0.81	0	0	0	0	0	0	0	0	0	0	54
-35	-29.1	9	3	5847	576	540	0.42	0.85	0	0	0	0	0	0	0	0	0	0	51
-35.6	-29.1	8	4	5731	564	528	0.42	0.83	0	0	0	0	0	0	0	0	0	0	50
-36.2	-29.1	7	7	7214	707	658	0.47	0.95	0	0	0	0	0	0	0	0	0	0	63
-36.8	-29.1	8	5	6131	603	564	0.45	0.89	0	0	0	0	0	0	0	0	0	0	54
-37.4	-29.1	7	6	6073	597	558	0.44	0.88	0	0	0	0	0	0	0	0	0	0	53
-37.4	-29.1	8	6	6531	642	600	0.48	0.95	0	0	0	0	0	0	0	0	0	0	57
-37.4	-29.1	9	4	6245	614	574	0.45	0.9	0	0	0	0	0	0	0	0	0	0	55
-37.8	-29.1	9	7	7504	737	688	0.54	1.09	0	0	0	0	0	0	0	0	0	0	66
-40	-29.1	9	6	7048	693	648	0.51	1.02	0	0	0	0	0	0	0	0	0	0	62
-40.1	-29.1	8	7	6990	687	642	0.51	1.02	0	0	0	0	0	0	0	0	0	0	61
-40.7	-29.1	9	5	6589	648	606	0.48	0.96	0	0	0	0	0	0	0	0	0	0	58

## Sheet: Normalized dataset
net.c	V2	V3	V4	V5	V6	V7	V8	V9	V10	V11	V12	V13	V14	V15	V16	V17	V18	V19	V20
1	0.35865	0.666667	0.777778	0.774926	0.765389	0.767901	0.688889	0.703297	0	0	0	0	0	0	0	0	0	0	0.714286
1	0.35865	0.833333	0.888889	0.887409	0.882695	0.883951	0.844444	0.846154	0	0	0	0	0	0	0	0	0	0	0.857143
1	0.35865	1	1	1	1	1	1	1	0	0	0	0	0	0	0	0	0	0	1
1	0.35865	0.833333	0.777778	0.750464	0.74216	0.748148	0.777778	0.78022	0	0	0	0	0	0	0	0	0	0	0.68254
1	0.35865	1	0.666667	0.756798	0.749129	0.755556	0.777778	0.78022	0	0	0	0	0	0	0	0	0	0	0.698413
1	0.35865	1	0.777778	0.806596	0.800232	0.804938	0.844444	0.857143	0	0	0	0	0	0	0	0	0	0	0.761905
1	0.493671	0.666667	0.777778	0.582505	0.911731	0.923457	0.688889	0.703297	0	0	0	0	0	0	0	0	0	0	0.714286
1	0.493671	0.833333	0.888889	0.181064	0.260163	0.27284	0.844444	0.846154	0	0	0	0	0	0	0	0	0	0	0.857143
1	0.493671	1	1	0.190674	0.276423	0.290123	1	1	0	0	0	0	0	0	0	0	0	0	1
1	1	0.666667	0.777778	0.774926	0.765389	0.767901	0.688889	0.703297	0	0	0	0	0	0	0	0	0	0	0.714286
1	1	0.833333	0.888889	0.887409	0.882695	0.883951	0.844444	0.846154	0	0	0	0	0	0	0	0	0	0	0.857143
1	1	1	1	1	1	1	1	1	0	0	0	0	0	0	0	0	0	0	1
1	1	0.833333	0.666667	0.700339	0.689895	0.696296	0.711111	0.703297	0	0	0	0	0	0	0	0	0	0	0.619048
1	1	0.833333	0.777778	0.750464	0.74216	0.748148	0.777778	0.78022	0	0	0	0	0	0	0	0	0	0	0.68254
1	1	1	0.555556	0.706672	0.696864	0.703704	0.711111	0.714286	0	0	0	0	0	0	0	0	0	0	0.634921
1	1	1	0.666667	0.756798	0.749129	0.755556	0.777778	0.78022	0	0	0	0	0	0	0	0	0	0	0.698413
1	1	1	0.777778	0.806596	0.800232	0.804938	0.844444	0.857143	0	0	0	0	0	0	0	0	0	0	0.761905
1	0.506329	0.833333	0.888889	0.181064	0.260163	0.27284	0.844444	0.846154	0	0	0	0	0	0	0	0	0	0	0.857143
1	0.506329	0.333333	0.222222	0.266354	0.399535	0.41358	0.177778	0.197802	0	0	0	0	0	0	0	0	0	0	0.190476
0.968059	0.35865	1	0.555556	0.706672	0.696864	0.703704	0.711111	0.714286	0	0	0	0	0	0	0	0	0	0	0.634921
0.948403	0.506329	0.833333	0.666667	0.526264	0.8223	0.837037	0.711111	0.703297	0	0	0	0	0	0	0	0	0	0	0.619048
0.936118	0.493671	1	0.666667	0.568964	0.891986	0.907407	0.777778	0.78022	0	0	0	0	0	0	0	0	0	0	0.698413
0.936118	0.493671	1	0.777778	0.606531	0.952381	0.966667	0.844444	0.857143	0	0	0	0	0	0	0	0	0	0	0.761905
0.90172	0.265823	1	1	0.190674	0.276423	0.290123	1	1	0	0	0	0	0	0	0	0	0	0	1
0.886978	0.506329	1	1	0.190674	0.276423	0.290123	1	1	0	0	0	0	0	0	0	0	0	0	1
0.886978	0.506329	0.333333	0.333333	0.299225	0.452962	0.466667	0.244444	0.263736	0	0	0	0	0	0	0	0	0	0	0.238095
0.857494	0.78903	1	1	0.221361	0.205575	0.155556	1	1	1	1	0.0337724	0	1	1	0	0.269337	0	0	1
0.80344	0.797468	0	0	0.0396418	0	0	0.933333	0.923077	0.333333	0.111111	0.0675447	0.333333	0.25	0	0	0.28453	0	0	0
0.800983	0.35865	0.833333	0.666667	0.700339	0.689895	0.696296	0.711111	0.703297	0	0	0	0	0	0	0	0	0	0	0.619048
0.793612	0.506329	0.666667	0.777778	0.582505	0.911731	0.923457	0.688889	0.703297	0	0	0	0	0	0	0	0	0	0	0.714286
0.793612	0.506329	0.333333	0.111111	0.237851	0.353078	0.366667	0.133333	0.142857	0	0	0	0	0	0	0	0	0	0	0.142857
0.788698	0.797468	0.166667	0	0.060391	0.0197445	0.017284	0	0	0.444444	0.148148	0.0675447	0.333333	0.25	0	1	1	0	0	0.111111
0.788698	0.797468	0.333333	0	0.060391	0.0197445	0.017284	0.0888889	0.0879121	0.555556	0.185185	0.0675447	1	0.25	0	1	0.805249	0	0	0.111111
0.788698	0.78903	0	0	0.0396418	0	0	0.933333	0.923077	0.333333	0.111111	0.0675447	0.333333	0.25	0	0	0.28453	0	0	0
0.786241	0.797468	0	0.222222	0.046631	0.00929152	0.00617284	0.0222222	0.032967	0.111111	0.037037	0.320838	0.666667	0.25	0.766667	0.5	0.925414	0	0	0.047619
0.786241	0.797468	0.166667	0.111111	0.0496888	0.0116144	0.00864198	0.0444444	0.0549451	0.111111	0.111111	0.118203	0	0.25	0.366667	0	0.879834	0	0	0.0634921
0.786241	0.78903	0.166667	0	0.060391	0.0197445	0.017284	0	0	0.444444	0.148148	0.0675447	0.333333	0.25	0	1	1	0	0	0.111111
0.786241	0.78903	0.333333	0	0.060391	0.0197445	0.017284	0.0888889	0.0879121	0.555556	0.185185	0.0675447	1	0.25	0	1	0.805249	0	0	0.111111
0.786241	0.493671	0.833333	0.666667	0.526264	0.8223	0.837037	0.711111	0.703297	0	0	0	0	0	0	0	0	0	0	0.619048
0.783784	0.797468	0.333333	0.333333	0.0828874	0.0487805	0.037037	0.244444	0.263736	0.111111	0.037037	0.506586	0.666667	0.5	0.733333	1	0.58011	0.905789	0.756292	0.238095
0.781327	0.797468	0.666667	0	0.0897674	0.0499419	0.0419753	0.244444	0.263736	0.777778	0.259259	0.0675447	0.333333	0.5	0	0.5	0.58011	0.678421	1	0.269841
0.77887	0.797468	0.5	0.222222	0.0859452	0.0511034	0.0395062	0.266667	0.285714	0.222222	0.0740741	0.253293	0.333333	0.5	0.466667	0.5	0.563536	0.73	0.943931	0.253968
0.776413	0.78903	0.166667	0.333333	0.0697827	0.0348432	0.0259259	0.177778	0.186813	0.111111	0.037037	0.439041	0.666667	0.25	0.833333	0.5	0.665746	0.932105	0.99331	0.174603
0.776413	0.78903	0.333333	0.333333	0.0828874	0.0487805	0.037037	0.244444	0.263736	0.111111	0.037037	0.506586	0.666667	0.5	0.733333	1	0.58011	0.905789	0.756292	0.238095
0.776413	0.78903	0.333333	0.444444	0.0930436	0.0603949	0.045679	0.333333	0.32967	0.111111	0.037037	0.557244	0.333333	0.5	0.866667	0.5	0.523481	0.781579	0.817458	0.301587
0.776413	0.78903	0.833333	0	0.104401	0.0650407	0.054321	0.333333	0.351648	0.888889	0.296296	0.0675447	0.333333	0.5	0	0.5	0.51105	0.841053	0.59828	0.349206
0.776413	0.493671	1	0.555556	0.531069	0.83043	0.845679	0.711111	0.714286	0	0	0	0	0	0	0	0	0	0	0.634921
0.776413	0.683544	0	0	0.0396418	0	0	0.933333	0.923077	0.333333	0.111111	0.0675447	0.333333	0.25	0	0	0.28453	0	0	0
0.773956	0.78903	0	0.222222	0.046631	0.00929152	0.00617284	0.0222222	0.032967	0.111111	0.037037	0.320838	0.666667	0.25	0.766667	0.5	0.925414	0	0	0.047619
0.773956	0.78903	0.166667	0.222222	0.0597357	0.0232288	0.017284	0.111111	0.10989	0.222222	0.0740741	0.185748	0.666667	0.25	0.633333	0.5	0.762431	0	0	0.111111
0.773956	0.78903	0.5	0.111111	0.0772087	0.0418118	0.0320988	0.222222	0.21978	0.111111	0.037037	0.472813	0.666667	0.5	0.266667	1	0.620166	1	0.62504	0.206349
0.773956	0.78903	0.5	0.222222	0.0859452	0.0511034	0.0395062	0.266667	0.285714	0.222222	0.0740741	0.253293	0.333333	0.5	0.466667	0.5	0.563536	0.73	0.943931	0.253968
0.773956	0.78903	0.666667	0.222222	0.11139	0.0673635	0.0518519	0.355556	0.362637	0.111111	0.037037	0.591017	0.333333	0.5	0.4	1	0.498619	0.813684	0.631093	0.333333
0.771499	0.797468	0.166667	0.222222	0.0597357	0.0232288	0.017284	0.111111	0.10989	0.222222	0.0740741	0.185748	0.666667	0.25	0.633333	0.5	0.762431	0	0	0.111111
0.771499	0.797468	0.333333	0.444444	0.0930436	0.0603949	0.045679	0.333333	0.32967	0.111111	0.037037	0.557244	0.333333	0.5	0.866667	0.5	0.523481	0.781579	0.817458	0.301587
0.771499	0.797468	0.666667	0.111111	0.0903134	0.0557491	0.0432099	0.311111	0.307692	0.111111	0.111111	0.185748	0	0.5	0.233333	0	0.538674	0	0	0.285714
0.771499	0.797468	0.833333	0	0.104401	0.0650407	0.054321	0.333333	0.351648	0.888889	0.296296	0.0675447	0.333333	0.5	0	0.5	0.51105	0.841053	0.59828	0.349206
0.771499	0.78903	0	0.333333	0.065196	0.0313589	0.0222222	0.0888889	0.10989	0.333333	0.333333	0.0337724	0	0.25	1	0	0.776243	0	0	0.142857
0.771499	0.78903	0.333333	0.111111	0.064104	0.0278746	0.0209877	0.133333	0.142857	0.111111	0.037037	0.405268	0.333333	0.25	0.3	0.5	0.725138	0.783158	0.817776	0.142857
0.771499	0.78903	0.333333	0.222222	0.0728404	0.0371661	0.0283951	0.177778	0.197802	0.111111	0.111111	0.151976	0	0.5	0.533333	0	0.649171	0	0	0.190476
0.771499	0.78903	0.5	0	0.0750246	0.0348432	0.0296296	0.177778	0.175824	0.666667	0.222222	0.0675447	0	0.25	0	0	0.674033	0	0	0.190476
0.769042	0.797468	0.166667	0.444444	0.0911871	0.0603949	0.0444444	0.244444	0.252747	0.444444	0.444444	0.0337724	0	0.5	1	0	0.585635	0	0	0.285714
0.769042	0.797468	0.5	0.333333	0.0961013	0.0627178	0.0481481	0.333333	0.340659	0.333333	0.111111	0.185748	0	0.5	0.633333	0	0.513812	0	0	0.31746
0.769042	0.78903	0.666667	0.111111	0.0903134	0.0557491	0.0432099	0.311111	0.307692	0.111111	0.111111	0.185748	0	0.5	0.233333	0	0.538674	0	0	0.285714
0.769042	0.78903	0.666667	0	0.0897674	0.0499419	0.0419753	0.244444	0.263736	0.777778	0.259259	0.0675447	0.333333	0.5	0	0.5	0.58011	0.678421	1	0.269841
0.766585	0.797468	0.833333	0.111111	0.104838	0.0720093	0.0555556	0.4	0.395604	0.111111	0.037037	0.607903	0.333333	0.5	0.2	0.5	0.477901	0.626842	0.838484	0.365079
0.766585	0.78903	0.166667	0.111111	0.0496888	0.0116144	0.00864198	0.0444444	0.0549451	0.111111	0.111111	0.118203	0	0.25	0.366667	0	0.879834	0	0	0.0634921
0.766585	0.78903	0.5	0.333333	0.0961013	0.0627178	0.0481481	0.333333	0.340659	0.333333	0.111111	0.185748	0	0.5	0.633333	0	0.513812	0	0	0.31746
0.764128	0.797468	0	0.333333	0.065196	0.0313589	0.0222222	0.0888889	0.10989	0.333333	0.333333	0.0337724	0	0.25	1	0	0.776243	0	0	0.142857
0.764128	0.797468	0.5	0.444444	0.106148	0.0743322	0.0567901	0.4	0.406593	0.222222	0.0740741	0.320838	0.333333	0.5	0.766667	1	0.469613	0.747368	0.683657	0.365079
0.764128	0.797468	0.666667	0.222222	0.11139	0.0673635	0.0518519	0.355556	0.362637	0.111111	0.037037	0.591017	0.333333	0.5	0.4	1	0.498619	0.813684	0.631093	0.333333
0.764128	0.797468	0.666667	0.444444	0.119253	0.0882695	0.0679012	0.488889	0.494505	0.111111	0.111111	0.236407	0	0.5	0.7	0	0.425414	0	0	0.444444
0.764128	0.797468	1	0	0.119035	0.0801394	0.0666667	0.422222	0.428571	1	0.333333	0.0675447	0	0.5	0	0	0.455801	0	0	0.428571
0.759214	0.797468	0.833333	0.222222	0.112264	0.0789779	0.0617284	0.444444	0.450549	0.222222	0.222222	0.118203	0	0.5	0.366667	0	0.447514	0	0	0.396825
0.759214	0.78903	0.166667	0.444444	0.0911871	0.0603949	0.0444444	0.244444	0.252747	0.444444	0.444444	0.0337724	0	0.5	1	0	0.585635	0	0	0.285714
0.759214	0.78903	0.833333	0.111111	0.104838	0.0720093	0.0555556	0.4	0.395604	0.111111	0.037037	0.607903	0.333333	0.5	0.2	0.5	0.477901	0.626842	0.838484	0.365079
0.759214	0.78903	1	0	0.119035	0.0801394	0.0666667	0.422222	0.428571	1	0.333333	0.0675447	0	0.5	0	0	0.455801	0	0	0.428571
0.756757	0.797468	0.333333	0.555556	0.117287	0.0894309	0.0666667	0.4	0.406593	0.555556	0.555556	0.0337724	0	0.5	1	0	0.472376	0	0	0.428571
0.756757	0.797468	0.333333	0.111111	0.064104	0.0278746	0.0209877	0.133333	0.142857	0.111111	0.037037	0.405268	0.333333	0.25	0.3	0.5	0.725138	0.783158	0.817776	0.142857
0.756757	0.797468	0.5	0.111111	0.0772087	0.0418118	0.0320988	0.222222	0.21978	0.111111	0.037037	0.472813	0.666667	0.5	0.266667	1	0.620166	1	0.62504	0.206349
0.756757	0.797468	0.5	0.555556	0.117724	0.087108	0.0666667	0.466667	0.483516	0.111111	0.037037	0.692334	0.333333	0.5	0.9	0.5	0.430939	0.668421	0.697674	0.428571
0.756757	0.797468	0.5	0	0.0750246	0.0348432	0.0296296	0.177778	0.175824	0.666667	0.222222	0.0675447	0	0.25	0	0	0.674033	0	0	0.190476
0.756757	0.683544	0	0.222222	0.046631	0.00929152	0.00617284	0.0222222	0.032967	0.111111	0.037037	0.320838	0.666667	0.25	0.766667	0.5	0.925414	0	0	0.047619
0.7543	0.797468	0.666667	0.333333	0	0.0766551	0.0592593	0.422222	0.428571	0.111111	0.037037	0.641675	0.333333	0.5	0.566667	0.5	0.461326	0.657895	0.782733	0.380952
0.7543	0.797468	0.833333	0.333333	0.122092	0.0917538	0.0703704	0.511111	0.505495	0.111111	0.037037	0.70922	0.333333	0.5	0.5	1	0.417127	0.685789	0.593501	0.460317
0.7543	0.797468	0.833333	0.444444	0.132358	0.102207	0.0790123	0.577778	0.571429	0.444444	0.148148	0.190476	0.333333	0.75	0.633333	0.5	0.389503	0.587368	0.670596	0.507937
0.751843	0.797468	0.666667	0.555556	0.1293	0.0998839	0.0765432	0.533333	0.538462	0.111111	0.037037	0.759878	0.333333	0.75	0.833333	1	0.401934	0.637368	0.611978	0.492063
0.751843	0.797468	1	0.333333	0.135416	0.10453	0.0814815	0.577778	0.593407	0.333333	0.111111	0.259541	0	0.75	0.466667	0	0.381215	0	0	0.52381
0.751843	0.78903	0.333333	0.555556	0.117287	0.0894309	0.0666667	0.4	0.406593	0.555556	0.555556	0.0337724	0	0.5	1	0	0.472376	0	0	0.428571
0.751843	0.78903	0.666667	0.333333	0	0.0766551	0.0592593	0.422222	0.428571	0.111111	0.037037	0.641675	0.333333	0.5	0.566667	0.5	0.461326	0.657895	0.782733	0.380952
0.751843	0.683544	0.166667	0.111111	0.0496888	0.0116144	0.00864198	0.0444444	0.0549451	0.111111	0.111111	0.118203	0	0.25	0.366667	0	0.879834	0	0	0.0634921
0.749386	0.78903	0.5	0.444444	0.106148	0.0743322	0.0567901	0.4	0.406593	0.222222	0.0740741	0.320838	0.333333	0.5	0.766667	1	0.469613	0.747368	0.683657	0.365079
0.746929	0.797468	0.333333	0.222222	0.0728404	0.0371661	0.0283951	0.177778	0.197802	0.111111	0.111111	0.151976	0	0.5	0.533333	0	0.649171	0	0	0.190476
0.744472	0.797468	0.666667	0.666667	0.140876	0.11266	0.0864198	0.622222	0.626374	0.111111	0.037037	0.810537	0.333333	0.75	0.933333	0.5	0.367403	0.582632	0.609748	0.555556
0.742015	0.78903	0.833333	0.222222	0.112264	0.0789779	0.0617284	0.444444	0.450549	0.222222	0.222222	0.118203	0	0.5	0.366667	0	0.447514	0	0	0.396825
0.739558	0.797468	0.5	0.666667	0.143278	0.118467	0.0888889	0.555556	0.549451	0.666667	0.666667	0.0337724	0	0.75	1	0	0.396409	0	0	0.571429
0.739558	0.797468	0.166667	0.333333	0.0697827	0.0348432	0.0259259	0.177778	0.186813	0.111111	0.037037	0.439041	0.666667	0.25	0.833333	0.5	0.665746	0.932105	0.99331	0.174603
0.732187	0.797468	0.833333	0.555556	0.142405	0.113821	0.0876543	0.644444	0.637363	0.111111	0.111111	0.272543	0	0.75	0.733333	0	0.364641	0	0	0.571429
0.732187	0.797468	1	0.444444	0.145244	0.117305	0.0901235	0.644444	0.648352	0.111111	0.037037	0.830125	0.333333	0.75	0.6	1	0.359116	0.592632	0.546671	0.587302
0.732187	0.78903	0.666667	0.444444	0.119253	0.0882695	0.0679012	0.488889	0.494505	0.111111	0.111111	0.236407	0	0.5	0.7	0	0.425414	0	0	0.444444
0.732187	0.78903	0.833333	0.333333	0.122092	0.0917538	0.0703704	0.511111	0.505495	0.111111	0.037037	0.70922	0.333333	0.5	0.5	1	0.417127	0.685789	0.593501	0.460317
0.732187	0.683544	0.166667	0	0.060391	0.0197445	0.017284	0	0	0.444444	0.148148	0.0675447	0.333333	0.25	0	1	1	0	0	0.111111
0.732187	0.683544	0.333333	0	0.060391	0.0197445	0.017284	0.0888889	0.0879121	0.555556	0.185185	0.0675447	1	0.25	0	1	0.805249	0	0	0.111111
0.724816	0.683544	0.166667	0.222222	0.0597357	0.0232288	0.017284	0.111111	0.10989	0.222222	0.0740741	0.185748	0.666667	0.25	0.633333	0.5	0.762431	0	0	0.111111
0.722359	0.78903	0.666667	0.555556	0.1293	0.0998839	0.0765432	0.533333	0.538462	0.111111	0.037037	0.759878	0.333333	0.75	0.833333	1	0.401934	0.637368	0.611978	0.492063
0.719902	0.78903	0.833333	0.444444	0.132358	0.102207	0.0790123	0.577778	0.571429	0.444444	0.148148	0.190476	0.333333	0.75	0.633333	0.5	0.389503	0.587368	0.670596	0.507937
0.719902	0.683544	0.833333	0.111111	0.104838	0.0720093	0.0555556	0.4	0.395604	0.111111	0.037037	0.607903	0.333333	0.5	0.2	0.5	0.477901	0.626842	0.838484	0.365079
0.717445	0.797468	0.833333	0.666667	0.152452	0.125436	0.0962963	0.711111	0.703297	0.222222	0.0740741	0.437859	0.333333	0.75	0.833333	1	0.34116	0.556316	0.550175	0.619048
0.717445	0.683544	0.5	0.444444	0.106148	0.0743322	0.0567901	0.4	0.406593	0.222222	0.0740741	0.320838	0.333333	0.5	0.766667	1	0.469613	0.747368	0.683657	0.365079
0.717445	0.683544	0.666667	0.222222	0.11139	0.0673635	0.0518519	0.355556	0.362637	0.111111	0.037037	0.591017	0.333333	0.5	0.4	1	0.498619	0.813684	0.631093	0.333333
0.714988	0.797468	1	0.555556	0.153981	0.126597	0.0975309	0.711111	0.714286	0.111111	0.037037	0.884498	0.333333	0.75	0.7	0.5	0.338398	0.000526316	0.000637146	0.634921
0.714988	0.78903	0.5	0.555556	0.117724	0.087108	0.0666667	0.466667	0.483516	0.111111	0.037037	0.692334	0.333333	0.5	0.9	0.5	0.430939	0.668421	0.697674	0.428571
0.714988	0.683544	0	0.333333	0.065196	0.0313589	0.0222222	0.0888889	0.10989	0.333333	0.333333	0.0337724	0	0.25	1	0	0.776243	0	0	0.142857
0.714988	0.683544	0.666667	0.333333	0	0.0766551	0.0592593	0.422222	0.428571	0.111111	0.037037	0.641675	0.333333	0.5	0.566667	0.5	0.461326	0.657895	0.782733	0.380952
0.712531	0.78903	1	0.333333	0.135416	0.10453	0.0814815	0.577778	0.593407	0.333333	0.111111	0.259541	0	0.75	0.466667	0	0.381215	0	0	0.52381
0.712531	0.683544	0.833333	0.222222	0.112264	0.0789779	0.0617284	0.444444	0.450549	0.222222	0.222222	0.118203	0	0.5	0.366667	0	0.447514	0	0	0.396825
0.710074	0.78903	0.5	0.666667	0.143278	0.118467	0.0888889	0.555556	0.549451	0.666667	0.666667	0.0337724	0	0.75	1	0	0.396409	0	0	0.571429
0.707617	0.78903	0.833333	0.888889	0.19537	0.176539	0.133333	0.844444	0.846154	0.888889	0.888889	0.0337724	0	0.75	1	0	0.302486	0	0	0.857143
0.707617	0.683544	0.833333	0	0.104401	0.0650407	0.054321	0.333333	0.351648	0.888889	0.296296	0.0675447	0.333333	0.5	0	0.5	0.51105	0.841053	0.59828	0.349206
0.70516	0.683544	0.333333	0.111111	0.064104	0.0278746	0.0209877	0.133333	0.142857	0.111111	0.037037	0.405268	0.333333	0.25	0.3	0.5	0.725138	0.783158	0.817776	0.142857
0.702703	0.797468	0.666667	0.777778	0.169379	0.147503	0.111111	0.688889	0.703297	0.777778	0.777778	0.0337724	0	0.75	1	0	0.342541	0	0	0.714286
0.702703	0.683544	0.333333	0.555556	0.117287	0.0894309	0.0666667	0.4	0.406593	0.555556	0.555556	0.0337724	0	0.5	1	0	0.472376	0	0	0.428571
0.702703	0.683544	0.5	0	0.0750246	0.0348432	0.0296296	0.177778	0.175824	0.666667	0.222222	0.0675447	0	0.25	0	0	0.674033	0	0	0.190476
0.702703	0.683544	1	0	0.119035	0.0801394	0.0666667	0.422222	0.428571	1	0.333333	0.0675447	0	0.5	0	0	0.455801	0	0	0.428571
0.697789	0.683544	0.166667	0.333333	0.0697827	0.0348432	0.0259259	0.177778	0.186813	0.111111	0.037037	0.439041	0.666667	0.25	0.833333	0.5	0.665746	0.932105	0.99331	0.174603
0.697789	0.683544	0.333333	0.222222	0.0728404	0.0371661	0.0283951	0.177778	0.197802	0.111111	0.111111	0.151976	0	0.5	0.533333	0	0.649171	0	0	0.190476
0.695332	0.797468	0.833333	0.777778	0.164137	0.138211	0.106173	0.777778	0.78022	0.111111	0.037037	0.935832	0.333333	0.75	0.933333	0.5	0.320442	0.000516316	0.542211	0.68254
0.695332	0.78903	0.666667	0.666667	0.140876	0.11266	0.0864198	0.622222	0.626374	0.111111	0.037037	0.810537	0.333333	0.75	0.933333	0.5	0.367403	0.582632	0.609748	0.555556
0.695332	0.683544	0.5	0.333333	0.0961013	0.0627178	0.0481481	0.333333	0.340659	0.333333	0.111111	0.185748	0	0.5	0.633333	0	0.513812	0	0	0.31746
0.692875	0.78903	0.833333	0.555556	0.142405	0.113821	0.0876543	0.644444	0.637363	0.111111	0.111111	0.272543	0	0.75	0.733333	0	0.364641	0	0	0.571429
0.692875	0.683544	0.666667	0.444444	0.119253	0.0882695	0.0679012	0.488889	0.494505	0.111111	0.111111	0.236407	0	0.5	0.7	0	0.425414	0	0	0.444444
0.690418	0.797468	1	0.666667	0.165666	0.139373	0.107407	0.777778	0.78022	0.333333	0.111111	0.313745	0	0.75	0.766667	0	0.319061	0	0	0.698413
0.690418	0.78903	1	0.444444	0.145244	0.117305	0.0901235	0.644444	0.648352	0.111111	0.037037	0.830125	0.333333	0.75	0.6	1	0.359116	0.592632	0.546671	0.587302
0.690418	0.683544	0.333333	0.444444	0.0930436	0.0603949	0.045679	0.333333	0.32967	0.111111	0.037037	0.557244	0.333333	0.5	0.866667	0.5	0.523481	0.781579	0.817458	0.301587
0.687961	0.683544	0.5	0.555556	0.117724	0.087108	0.0666667	0.466667	0.483516	0.111111	0.037037	0.692334	0.333333	0.5	0.9	0.5	0.430939	0.668421	0.697674	0.428571
0.685504	0.683544	0.333333	0.333333	0.0828874	0.0487805	0.037037	0.244444	0.263736	0.111111	0.037037	0.506586	0.666667	0.5	0.733333	1	0.58011	0.905789	0.756292	0.238095
0.685504	0.683544	0.5	0.111111	0.0772087	0.0418118	0.0320988	0.222222	0.21978	0.111111	0.037037	0.472813	0.666667	0.5	0.266667	1	0.620166	1	0.62504	0.206349
0.685504	0.683544	0.666667	0	0.0897674	0.0499419	0.0419753	0.244444	0.263736	0.777778	0.259259	0.0675447	0.333333	0.5	0	0.5	0.58011	0.678421	1	0.269841
0.683047	0.683544	0.833333	0.333333	0.122092	0.0917538	0.0703704	0.511111	0.505495	0.111111	0.037037	0.70922	0.333333	0.5	0.5	1	0.417127	0.685789	0.593501	0.460317
0.68059	0.78903	0.666667	0.777778	0.169379	0.147503	0.111111	0.688889	0.703297	0.777778	0.777778	0.0337724	0	0.75	1	0	0.342541	0	0	0.714286
0.68059	0.78903	1	0.555556	0.153981	0.126597	0.0975309	0.711111	0.714286	0.111111	0.037037	0.884498	0.333333	0.75	0.7	0.5	0.338398	0.000526316	0.000637146	0.634921
0.68059	0.683544	0.5	0.222222	0.0859452	0.0511034	0.0395062	0.266667	0.285714	0.222222	0.0740741	0.253293	0.333333	0.5	0.466667	0.5	0.563536	0.73	0.943931	0.253968
0.678133	0.683544	0.666667	0.111111	0.0903134	0.0557491	0.0432099	0.311111	0.307692	0.111111	0.111111	0.185748	0	0.5	0.233333	0	0.538674	0	0	0.285714
0.673219	0.78903	0.833333	0.666667	0.152452	0.125436	0.0962963	0.711111	0.703297	0.222222	0.0740741	0.437859	0.333333	0.75	0.833333	1	0.34116	0.556316	0.550175	0.619048
0.673219	0.683544	0.666667	0.555556	0.1293	0.0998839	0.0765432	0.533333	0.538462	0.111111	0.037037	0.759878	0.333333	0.75	0.833333	1	0.401934	0.637368	0.611978	0.492063
0.670762	0.797468	1	0.777778	0.177023	0.15331	0.117284	0.844444	0.857143	0.111111	0.037037	1	0.333333	0.75	0.866667	1	0.301105	0	0.497929	0.761905
0.668305	0.683544	0.166667	0.444444	0.0911871	0.0603949	0.0444444	0.244444	0.252747	0.444444	0.444444	0.0337724	0	0.5	1	0	0.585635	0	0	0.285714
0.668305	0.683544	0.833333	0.444444	0.132358	0.102207	0.0790123	0.577778	0.571429	0.444444	0.148148	0.190476	0.333333	0.75	0.633333	0.5	0.389503	0.587368	0.670596	0.507937
0.668305	0.683544	1	0.333333	0.135416	0.10453	0.0814815	0.577778	0.593407	0.333333	0.111111	0.259541	0	0.75	0.466667	0	0.381215	0	0	0.52381
0.665848	0.683544	0.833333	0.555556	0.142405	0.113821	0.0876543	0.644444	0.637363	0.111111	0.111111	0.272543	0	0.75	0.733333	0	0.364641	0	0	0.571429
0.660934	0.493671	0	0	0.157694	0.222997	0.237037	0.933333	0.923077	0	0	0	0	0	0	0	0	0	0	0
0.660934	0.683544	1	0.444444	0.145244	0.117305	0.0901235	0.644444	0.648352	0.111111	0.037037	0.830125	0.333333	0.75	0.6	1	0.359116	0.592632	0.546671	0.587302
0.658477	0.797468	0.833333	0.888889	0.19537	0.176539	0.133333	0.844444	0.846154	0.888889	0.888889	0.0337724	0	0.75	1	0	0.302486	0	0	0.857143
0.658477	0.78903	0.833333	0.777778	0.164137	0.138211	0.106173	0.777778	0.78022	0.111111	0.037037	0.935832	0.333333	0.75	0.933333	0.5	0.320442	0	0.542211	0.68254
0.658477	0.683544	0.666667	0.666667	0.140876	0.11266	0.0864198	0.622222	0.626374	0.111111	0.037037	0.810537	0.333333	0.75	0.933333	0.5	0.367403	0.582632	0.609748	0.555556
0.65602	1	0.5	0.666667	0.662335	0.648084	0.651852	0.555556	0.549451	0	0	0	0	0	0	0	0	0	0	0.571429
0.653563	0.78903	1	0.666667	0.165666	0.139373	0.107407	0.777778	0.78022	0.333333	0.111111	0.313745	0	0.75	0.766667	0	0.319061	0	0	0.698413
0.651106	0.78903	1	0.777778	0.177023	0.15331	0.117284	0.844444	0.857143	0.111111	0.037037	1	0.333333	0.75	0.866667	1	0.301105	0	0.497929	0.761905
0.651106	0.683544	0.5	0.666667	0.143278	0.118467	0.0888889	0.555556	0.549451	0.666667	0.666667	0.0337724	0	0.75	1	0	0.396409	0	0	0.571429
0.643735	0.265823	0.166667	0.111111	0.190674	0.276423	0.290123	0.0444444	0.0549451	0	0	0	0	0	0	0	0	0	0	0.0634921
0.643735	0.683544	0.833333	0.666667	0.152452	0.125436	0.0962963	0.711111	0.703297	0.222222	0.0740741	0.437859	0.333333	0.75	0.833333	1	0.34116	0.556316	0.550175	0.619048
0.641278	0.493671	0	0.222222	0.237851	0.353078	0.366667	0.0222222	0.032967	0	0	0	0	0	0	0	0	0	0	0.047619
0.641278	0.683544	1	0.555556	0.153981	0.126597	0.0975309	0.711111	0.714286	0.111111	0.037037	0.884498	0.333333	0.75	0.7	0.5	0.338398	0.000526316	0.000637146	0.634921
0.638821	0.683544	0.666667	0.777778	0.169379	0.147503	0.111111	0.688889	0.703297	0.777778	0.777778	0.0337724	0	0.75	1	0	0.342541	0	0	0.714286
0.633907	0.265823	0	0.222222	0.237851	0.353078	0.366667	0.0222222	0.032967	0	0	0	0	0	0	0	0	0	0	0.047619
0.63145	0.265823	0	0	0.157694	0.222997	0.237037	0.933333	0.923077	0	0	0	0	0	0	0	0	0	0	0
0.628993	1	0.833333	0.555556	0.656656	0.644599	0.651852	0.644444	0.637363	0	0	0	0	0	0	0	0	0	0	0.571429
0.624079	0.683544	1	0.666667	0.165666	0.139373	0.107407	0.777778	0.78022	0.333333	0.111111	0.313745	0	0.75	0.766667	0	0.319061	0	0	0.698413
0.621622	0.265823	0.166667	0.222222	0.223654	0.329849	0.34321	0.111111	0.10989	0	0	0	0	0	0	0	0	0	0	0.111111
0.621622	0.683544	0.833333	0.777778	0.164137	0.138211	0.106173	0.777778	0.78022	0.111111	0.037037	0.935832	0.333333	0.75	0.933333	0.5	0.320442	0	0.542211	0.68254
0.621622	1	1	0.444444	0.669106	0.657375	0.664198	0.644444	0.648352	0	0	0	0	0	0	0	0	0	0	0.587302
0.616708	0.797468	1	1	0.221361	0.205575	0.155556	1	1	1	1	0.0337724	0	1	1	0	0.269337	0	0	1
0.616708	0.493671	0.166667	0.111111	0.190674	0.276423	0.290123	0.0444444	0.0549451	0	0	0	0	0	0	0	0	0	0	0.0634921
0.599509	0.265823	0.166667	0.333333	0.256634	0.383275	0.396296	0.177778	0.186813	0	0	0	0	0	0	0	0	0	0	0.174603
0.594595	0.265823	0	0.333333	0.242328	0.358885	0.37037	0.0888889	0.10989	0	0	0	0	0	0	0	0	0	0	0.142857
0.594595	0.493671	0	0.333333	0.242328	0.358885	0.37037	0.0888889	0.10989	0	0	0	0	0	0	0	0	0	0	0.142857
0.594595	0.506329	0.333333	0.444444	0.375014	0.576074	0.590123	0.333333	0.32967	0	0	0	0	0	0	0	0	0	0	0.301587
0.594595	0.506329	0.5	0.333333	0.342033	0.522648	0.537037	0.333333	0.340659	0	0	0	0	0	0	0	0	0	0	0.31746
0.592138	0.493671	0.166667	0	0.224309	0.333333	0.350617	0	0	0	0	0	0	0	0	0	0	0	0	0.111111
0.592138	0.493671	0.333333	0	0.224309	0.333333	0.350617	0.0888889	0.0879121	0	0	0	0	0	0	0	0	0	0	0.111111
0.592138	0.506329	0.5	0.555556	0.323141	0.492451	0.507407	0.466667	0.483516	0	0	0	0	0	0	0	0	0	0	0.428571
0.589681	0.265823	0.166667	0	0.224309	0.333333	0.350617	0	0	0	0	0	0	0	0	0	0	0	0	0.111111
0.589681	0.265823	0.333333	0	0.224309	0.333333	0.350617	0.0888889	0.0879121	0	0	0	0	0	0	0	0	0	0	0.111111
0.589681	0.493671	0.166667	0.222222	0.223654	0.329849	0.34321	0.111111	0.10989	0	0	0	0	0	0	0	0	0	0	0.111111
0.589681	0.683544	1	0.777778	0.177023	0.15331	0.117284	0.844444	0.857143	0.111111	0.037037	1	0.333333	0.75	0.866667	1	0.301105	0	0.497929	0.761905
0.587224	0.265823	0.5	0	0.271814	0.41115	0.42963	0.177778	0.175824	0	0	0	0	0	0	0	0	0	0	0.190476
0.587224	1	0.666667	0.666667	0.650322	0.637631	0.644444	0.622222	0.626374	0	0	0	0	0	0	0	0	0	0	0.555556
0.584767	0.265823	0.333333	0.111111	0.237851	0.353078	0.366667	0.133333	0.142857	0	0	0	0	0	0	0	0	0	0	0.142857
0.584767	0.493671	0.166667	0.333333	0.256634	0.383275	0.396296	0.177778	0.186813	0	0	0	0	0	0	0	0	0	0	0.174603
0.584767	0.683544	0.833333	0.888889	0.19537	0.176539	0.133333	0.844444	0.846154	0.888889	0.888889	0.0337724	0	0.75	1	0	0.302486	0	0	0.857143
0.58231	0.506329	0.5	0.222222	0.308944	0.469222	0.483951	0.266667	0.285714	0	0	0	0	0	0	0	0	0	0	0.253968
0.579853	0.265823	0.333333	0.222222	0.266354	0.399535	0.41358	0.177778	0.197802	0	0	0	0	0	0	0	0	0	0	0.190476
0.572482	0.493671	1	0.444444	0.502676	0.783972	0.798765	0.644444	0.648352	0	0	0	0	0	0	0	0	0	0	0.587302
0.570025	0.265823	0.5	0.111111	0.280441	0.422764	0.437037	0.222222	0.21978	0	0	0	0	0	0	0	0	0	0	0.206349
0.570025	0.493671	0.333333	0.111111	0.237851	0.353078	0.366667	0.133333	0.142857	0	0	0	0	0	0	0	0	0	0	0.142857
0.570025	0.506329	0	0.333333	0.242328	0.358885	0.37037	0.0888889	0.10989	0	0	0	0	0	0	0	0	0	0	0.142857
0.570025	0.506329	0	0.222222	0.237851	0.353078	0.366667	0.0222222	0.032967	0	0	0	0	0	0	0	0	0	0	0.047619
0.570025	0.506329	0.5	0.444444	0.375014	0.576074	0.590123	0.4	0.406593	0	0	0	0	0	0	0	0	0	0	0.365079
0.567568	0.506329	0.833333	0.555556	0.493284	0.768873	0.783951	0.644444	0.637363	0	0	0	0	0	0	0	0	0	0	0.571429
0.567568	0.506329	0	0	0.157694	0.222997	0.237037	0.933333	0.923077	0	0	0	0	0	0	0	0	0	0	0
0.565111	0.493671	0.333333	0.222222	0.266354	0.399535	0.41358	0.177778	0.197802	0	0	0	0	0	0	0	0	0	0	0.190476
0.565111	0.506329	0.5	0.111111	0.280441	0.422764	0.437037	0.222222	0.21978	0	0	0	0	0	0	0	0	0	0	0.206349
0.562654	0.506329	0.166667	0	0.224309	0.333333	0.350617	0	0	0	0	0	0	0	0	0	0	0	0	0.111111
0.562654	0.506329	0.333333	0	0.224309	0.333333	0.350617	0.0888889	0.0879121	0	0	0	0	0	0	0	0	0	0	0.111111
0.555283	0.683544	1	1	0.221361	0.205575	0.155556	1	1	1	1	0.0337724	0	1	1	0	0.269337	0	0	1
0.555283	0.506329	0.333333	0.555556	0.412362	0.635308	0.646914	0.4	0.406593	0	0	0	0	0	0	0	0	0	0	0.428571
0.555283	0.506329	0.166667	0.222222	0.223654	0.329849	0.34321	0.111111	0.10989	0	0	0	0	0	0	0	0	0	0	0.111111
0.552826	0.35865	0	0	0.212624	0.181185	0.192593	0.933333	0.923077	0	0	0	0	0	0	0	0	0	0	0
0.550369	0.493671	0.833333	0.555556	0.493284	0.768873	0.783951	0.644444	0.637363	0	0	0	0	0	0	0	0	0	0	0.571429
0.550369	0.506329	0.5	0	0.271814	0.41115	0.42963	0.177778	0.175824	0	0	0	0	0	0	0	0	0	0	0.190476
0.547912	0.265823	0.5	0.222222	0.308944	0.469222	0.483951	0.266667	0.285714	0	0	0	0	0	0	0	0	0	0	0.253968
0.547912	0.506329	0.166667	0.444444	0.327291	0.497096	0.508642	0.244444	0.252747	0	0	0	0	0	0	0	0	0	0	0.285714
0.547912	0.506329	0.166667	0.111111	0.190674	0.276423	0.290123	0.0444444	0.0549451	0	0	0	0	0	0	0	0	0	0	0.0634921
0.547912	0.506329	0.666667	0.222222	0.384624	0.592334	0.607407	0.355556	0.362637	0	0	0	0	0	0	0	0	0	0	0.333333
0.545455	0.493671	0.5	0	0.271814	0.41115	0.42963	0.177778	0.175824	0	0	0	0	0	0	0	0	0	0	0.190476
0.545455	0.506329	0.833333	0.111111	0.394234	0.608595	0.624691	0.4	0.395604	0	0	0	0	0	0	0	0	0	0	0.365079
0.542998	0.506329	0.833333	0	0.366714	0.566783	0.587654	0.333333	0.351648	0	0	0	0	0	0	0	0	0	0	0.349206
0.540541	0.506329	0.666667	0.111111	0.475702	0.817654	0.849383	0.311111	0.307692	0	0	0	0	0	0	0	0	0	0	0.285714
0.540541	0.506329	0.666667	0.666667	0.370427	0.569106	0.583951	0.622222	0.626374	0	0	0	0	0	0	0	0	0	0	0.555556
0.538084	0.493671	0.5	0.111111	0.280441	0.422764	0.437037	0.222222	0.21978	0	0	0	0	0	0	0	0	0	0	0.206349
0.535627	0.493671	0.333333	0.333333	0.299225	0.452962	0.466667	0.244444	0.263736	0	0	0	0	0	0	0	0	0	0	0.238095
0.530713	0.265823	0.333333	0.333333	0.299225	0.452962	0.466667	0.244444	0.263736	0	0	0	0	0	0	0	0	0	0	0.238095
0.530713	0.506329	0.666667	0.333333	0.417604	0.645761	0.660494	0.422222	0.428571	0	0	0	0	0	0	0	0	0	0	0.380952
0.528256	0.35865	0	0.222222	0.243639	0.212544	0.222222	0.0222222	0.032967	0	0	0	0	0	0	0	0	0	0	0.047619
0.523342	0	0	0	0.212624	0.181185	0.192593	0.933333	0.923077	0	0	0	0	0	0	0	0	0	0	0
0.523342	0.265823	0.166667	0.444444	0.327291	0.497096	0.508642	0.244444	0.252747	0	0	0	0	0	0	0	0	0	0	0.285714
0.520885	0	0.166667	0.111111	0.256307	0.226481	0.237037	0.0444444	0.0549451	0	0	0	0	0	0	0	0	0	0	0.0634921
0.520885	0.35865	0.833333	0.555556	0.656656	0.644599	0.651852	0.644444	0.637363	0	0	0	0	0	0	0	0	0	0	0.571429
0.520885	0.493671	0.5	0.222222	0.308944	0.469222	0.483951	0.266667	0.285714	0	0	0	0	0	0	0	0	0	0	0.253968
0.520885	1	0	0.222222	0.243639	0.212544	0.222222	0.0222222	0.032967	0	0	0	0	0	0	0	0	0	0	0.047619
0.518428	0.265823	0.666667	0	0.319209	0.488966	0.508642	0.244444	0.263736	0	0	0	0	0	0	0	0	0	0	0.269841
0.518428	0.506329	0.666667	0	0.319209	0.488966	0.508642	0.244444	0.263736	0	0	0	0	0	0	0	0	0	0	0.269841
0.515971	0.493671	0.166667	0.444444	0.327291	0.497096	0.508642	0.244444	0.252747	0	0	0	0	0	0	0	0	0	0	0.285714
0.513514	0.506329	1	0	0.414109	0.644599	0.666667	0.422222	0.428571	0	0	0	0	0	0	0	0	0	0	0.428571
0.511057	0.265823	0.5	0.555556	0.323141	0.492451	0.507407	0.466667	0.483516	0	0	0	0	0	0	0	0	0	0	0.428571
0.5086	0.493671	0.666667	0	0.319209	0.488966	0.508642	0.244444	0.263736	0	0	0	0	0	0	0	0	0	0	0.269841
0.506143	0.35865	0.166667	0.111111	0.256307	0.226481	0.237037	0.0444444	0.0549451	0	0	0	0	0	0	0	0	0	0	0.0634921
0.506143	0.506329	0.5	0.666667	0.497434	0.773519	0.785185	0.555556	0.549451	0	0	0	0	0	0	0	0	0	0	0.571429
0.506143	0.506329	0.166667	0.333333	0.256634	0.383275	0.396296	0.177778	0.186813	0	0	0	0	0	0	0	0	0	0	0.174603
0.501229	0	0	0.222222	0.243639	0.212544	0.222222	0.0222222	0.032967	0	0	0	0	0	0	0	0	0	0	0.047619
0.501229	0.506329	0.833333	0.222222	0.394234	0.608595	0.624691	0.444444	0.450549	0	0	0	0	0	0	0	0	0	0	0.396825
0.498771	0.35865	0.666667	0.666667	0.650322	0.637631	0.644444	0.622222	0.626374	0	0	0	0	0	0	0	0	0	0	0.555556
0.496314	1	0	0	0.212624	0.181185	0.192593	0.933333	0.923077	0	0	0	0	0	0	0	0	0	0	0
0.493857	0.506329	0.666667	0.444444	0.450693	0.699187	0.71358	0.488889	0.494505	0	0	0	0	0	0	0	0	0	0	0.444444
0.488943	0.265823	0.333333	0.444444	0.375014	0.576074	0.590123	0.333333	0.32967	0	0	0	0	0	0	0	0	0	0	0.301587
0.488943	1	0.166667	0.222222	0.299989	0.271777	0.281481	0.111111	0.10989	0	0	0	0	0	0	0	0	0	0	0.111111
0.488943	1	0.333333	0.444444	0.443813	0.421603	0.42963	0.333333	0.32967	0	0	0	0	0	0	0	0	0	0	0.301587
0.486486	0	0.833333	0.888889	0.887409	0.882695	0.883951	0.844444	0.846154	0	0	0	0	0	0	0	0	0	0	0.857143
0.486486	0.35865	1	0.444444	0.669106	0.657375	0.664198	0.644444	0.648352	0	0	0	0	0	0	0	0	0	0	0.587302
0.484029	0.493671	0.333333	0.444444	0.375014	0.576074	0.590123	0.333333	0.32967	0	0	0	0	0	0	0	0	0	0	0.301587
0.481572	0.493671	0.5	0.666667	0.497434	0.773519	0.785185	0.555556	0.549451	0	0	0	0	0	0	0	0	0	0	0.571429
0.481572	0.493671	0.666667	0.555556	0.488479	0.760743	0.775309	0.533333	0.538462	0	0	0	0	0	0	0	0	0	0	0.492063
0.479115	0.35865	0.166667	0.222222	0.299989	0.271777	0.281481	0.111111	0.10989	0	0	0	0	0	0	0	0	0	0	0.111111
0.479115	0.493671	0.5	0.555556	0.323141	0.492451	0.507407	0.466667	0.483516	0	0	0	0	0	0	0	0	0	0	0.428571
0.479115	0.493671	0.833333	0.444444	0.460304	0.715447	0.730864	0.577778	0.571429	0	0	0	0	0	0	0	0	0	0	0.507937
0.476658	1	0	0.333333	0.324779	0.296167	0.303704	0.0888889	0.10989	0	0	0	0	0	0	0	0	0	0	0.142857
0.474201	0.265823	0.5	0.333333	0.342033	0.522648	0.537037	0.333333	0.340659	0	0	0	0	0	0	0	0	0	0	0.31746
0.474201	0.493671	0.5	0.333333	0.342033	0.522648	0.537037	0.333333	0.340659	0	0	0	0	0	0	0	0	0	0	0.31746
0.474201	0.506329	1	0.444444	0.502676	0.783972	0.798765	0.644444	0.648352	0	0	0	0	0	0	0	0	0	0	0.587302
0.471744	1	0.5	0.333333	0.456481	0.43554	0.444444	0.333333	0.340659	0	0	0	0	0	0	0	0	0	0	0.31746
0.469287	0	0.166667	0.222222	0.299989	0.271777	0.281481	0.111111	0.10989	0	0	0	0	0	0	0	0	0	0	0.111111
0.469287	1	0.333333	0.111111	0.318882	0.291521	0.301235	0.133333	0.142857	0	0	0	0	0	0	0	0	0	0	0.142857
0.469287	1	0.5	0.222222	0.412799	0.390244	0.4	0.266667	0.285714	0	0	0	0	0	0	0	0	0	0	0.253968
0.469287	0.506329	0.833333	0.444444	0.460304	0.715447	0.730864	0.577778	0.571429	0	0	0	0	0	0	0	0	0	0	0.507937
0.46683	0.35865	0	0.333333	0.324779	0.296167	0.303704	0.0888889	0.10989	0	0	0	0	0	0	0	0	0	0	0.142857
0.46683	1	0.666667	0.111111	0.431582	0.409988	0.416049	0.311111	0.307692	0	0	0	0	0	0	0	0	0	0	0.285714
0.46683	0.506329	0.666667	0.555556	0.488479	0.760743	0.775309	0.533333	0.538462	0	0	0	0	0	0	0	0	0	0	0.492063
0.464373	0.265823	0.833333	0	0.366714	0.566783	0.587654	0.333333	0.351648	0	0	0	0	0	0	0	0	0	0	0.349206
0.464373	1	0.166667	0.111111	0.256307	0.226481	0.237037	0.0444444	0.0549451	0	0	0	0	0	0	0	0	0	0	0.0634921
0.459459	0.35865	0.166667	0	0.300754	0.275261	0.288889	0	0	0	0	0	0	0	0	0	0	0	0	0.111111
0.459459	0.35865	0.333333	0	0.300754	0.275261	0.288889	0.0888889	0.0879121	0	0	0	0	0	0	0	0	0	0	0.111111
0.459459	0.506329	0.833333	0.333333	0.426996	0.660859	0.675309	0.511111	0.505495	0	0	0	0	0	0	0	0	0	0	0.460317
0.457002	0.493671	0.833333	0	0.366714	0.566783	0.587654	0.333333	0.351648	0	0	0	0	0	0	0	0	0	0	0.349206
0.457002	1	0.666667	0.222222	0.475265	0.455285	0.464198	0.355556	0.362637	0	0	0	0	0	0	0	0	0	0	0.333333
0.452088	0	0.166667	0	0.300754	0.275261	0.288889	0	0	0	0	0	0	0	0	0	0	0	0	0.111111
0.452088	0	0.333333	0	0.300754	0.275261	0.288889	0.0888889	0.0879121	0	0	0	0	0	0	0	0	0	0	0.111111
0.452088	0.493671	0.833333	0.333333	0.426996	0.660859	0.675309	0.511111	0.505495	0	0	0	0	0	0	0	0	0	0	0.460317
0.449631	0	0.333333	0.111111	0.318882	0.291521	0.301235	0.133333	0.142857	0	0	0	0	0	0	0	0	0	0	0.142857
0.449631	0.493671	1	0.333333	0.469914	0.731707	0.748148	0.577778	0.593407	0	0	0	0	0	0	0	0	0	0	0.52381
0.447174	0.35865	0.333333	0.111111	0.318882	0.291521	0.301235	0.133333	0.142857	0	0	0	0	0	0	0	0	0	0	0.142857
0.444717	1	0.5	0.111111	0.375232	0.350755	0.360494	0.222222	0.21978	0	0	0	0	0	0	0	0	0	0	0.206349
0.444717	1	0.5	0.444444	0.500164	0.480836	0.488889	0.4	0.406593	0	0	0	0	0	0	0	0	0	0	0.365079
0.44226	0	0	0.333333	0.324779	0.296167	0.303704	0.0888889	0.10989	0	0	0	0	0	0	0	0	0	0	0.142857
0.439803	0.493671	0.666667	0.111111	0.475702	0.817654	0.849383	0.311111	0.307692	0	0	0	0	0	0	0	0	0	0	0.285714
0.437346	0	0.166667	0.333333	0.343781	0.317073	0.325926	0.177778	0.186813	0	0	0	0	0	0	0	0	0	0	0.174603
0.437346	1	0.166667	0	0.300754	0.275261	0.288889	0	0	0	0	0	0	0	0	0	0	0	0	0.111111
0.437346	1	0.333333	0	0.300754	0.275261	0.288889	0.0888889	0.0879121	0	0	0	0	0	0	0	0	0	0	0.111111
0.434889	0	0.333333	0.222222	0.356449	0.33101	0.340741	0.177778	0.197802	0	0	0	0	0	0	0	0	0	0	0.190476
0.434889	0.35865	0.166667	0.333333	0.343781	0.317073	0.325926	0.177778	0.186813	0	0	0	0	0	0	0	0	0	0	0.174603
0.434889	0.493671	0.666667	0.444444	0.450693	0.699187	0.71358	0.488889	0.494505	0	0	0	0	0	0	0	0	0	0	0.444444
0.434889	0.506329	0.833333	0.777778	0.564159	0.883856	0.898765	0.777778	0.78022	0	0	0	0	0	0	0	0	0	0	0.68254
0.434889	0.506329	1	0.555556	0.531069	0.83043	0.845679	0.711111	0.714286	0	0	0	0	0	0	0	0	0	0	0.634921
0.432432	0	1	1	1	1	1	1	1	0	0	0	0	0	0	0	0	0	0	1
0.432432	1	0.833333	0.222222	0.525609	0.508711	0.518519	0.444444	0.450549	0	0	0	0	0	0	0	0	0	0	0.396825
0.432432	1	0.833333	0	0.488916	0.473868	0.488889	0.333333	0.351648	0	0	0	0	0	0	0	0	0	0	0.349206
0.429975	0.35865	0.833333	0.444444	0.612974	0.599303	0.607407	0.577778	0.571429	0	0	0	0	0	0	0	0	0	0	0.507937
0.429975	0.35865	0.5	0	0.363438	0.341463	0.355556	0.177778	0.175824	0	0	0	0	0	0	0	0	0	0	0.190476
0.429975	1	0.833333	0.111111	0.494048	0.475029	0.483951	0.4	0.395604	0	0	0	0	0	0	0	0	0	0	0.365079
0.427518	0.265823	0.666667	0.666667	0.370427	0.569106	0.583951	0.622222	0.626374	0	0	0	0	0	0	0	0	0	0	0.555556
0.427518	0.265823	0.833333	0.111111	0.394234	0.608595	0.624691	0.4	0.395604	0	0	0	0	0	0	0	0	0	0	0.365079
0.427518	1	0.333333	0.222222	0.356449	0.33101	0.340741	0.177778	0.197802	0	0	0	0	0	0	0	0	0	0	0.190476
0.425061	0.35865	0.5	0.666667	0.662335	0.648084	0.651852	0.555556	0.549451	0	0	0	0	0	0	0	0	0	0	0.571429
0.425061	0.35865	0.333333	0.222222	0.356449	0.33101	0.340741	0.177778	0.197802	0	0	0	0	0	0	0	0	0	0	0.190476
0.425061	1	0.333333	0.333333	0.400131	0.376307	0.385185	0.244444	0.263736	0	0	0	0	0	0	0	0	0	0	0.238095
0.425061	1	0.666667	0	0.426122	0.407666	0.422222	0.244444	0.263736	0	0	0	0	0	0	0	0	0	0	0.269841
0.422604	0.265823	1	0	0.414109	0.644599	0.666667	0.422222	0.428571	0	0	0	0	0	0	0	0	0	0	0.428571
0.422604	0.493671	0.333333	0.555556	0.412362	0.635308	0.646914	0.4	0.406593	0	0	0	0	0	0	0	0	0	0	0.428571
0.422604	0.493671	0.666667	0.666667	0.370427	0.569106	0.583951	0.622222	0.626374	0	0	0	0	0	0	0	0	0	0	0.555556
0.422604	0.493671	0.833333	0.777778	0.564159	0.883856	0.898765	0.777778	0.78022	0	0	0	0	0	0	0	0	0	0	0.68254
0.422604	1	0.166667	0.444444	0.437261	0.413473	0.419753	0.244444	0.252747	0	0	0	0	0	0	0	0	0	0	0.285714
0.420147	0	0.5	0	0.363438	0.341463	0.355556	0.177778	0.175824	0	0	0	0	0	0	0	0	0	0	0.190476
0.420147	1	0.666667	0.333333	0.512941	0.494774	0.503704	0.422222	0.428571	0	0	0	0	0	0	0	0	0	0	0.380952
0.41769	0.265823	0.666667	0.222222	0.384624	0.592334	0.607407	0.355556	0.362637	0	0	0	0	0	0	0	0	0	0	0.333333
0.41769	0.493671	0.5	0.444444	0.375014	0.576074	0.590123	0.4	0.406593	0	0	0	0	0	0	0	0	0	0	0.365079
0.415233	1	0.5	0	0.363438	0.341463	0.355556	0.177778	0.175824	0	0	0	0	0	0	0	0	0	0	0.190476
0.415233	0.506329	1	0.333333	0.469914	0.731707	0.748148	0.577778	0.593407	0	0	0	0	0	0	0	0	0	0	0.52381
0.412776	0	0.5	0.111111	0.375232	0.350755	0.360494	0.222222	0.21978	0	0	0	0	0	0	0	0	0	0	0.206349
0.412776	0.265823	0.666667	0.111111	0.475702	0.817654	0.849383	0.311111	0.307692	0	0	0	0	0	0	0	0	0	0	0.285714
0.412776	0.493671	0.833333	0.111111	0.394234	0.608595	0.624691	0.4	0.395604	0	0	0	0	0	0	0	0	0	0	0.365079
0.410319	1	0.666667	0.555556	0.600306	0.585366	0.592593	0.533333	0.538462	0	0	0	0	0	0	0	0	0	0	0.492063
0.407862	0.493671	0.666667	0.222222	0.384624	0.592334	0.607407	0.355556	0.362637	0	0	0	0	0	0	0	0	0	0	0.333333
0.407862	0.493671	0.666667	0.333333	0.417604	0.645761	0.660494	0.422222	0.428571	0	0	0	0	0	0	0	0	0	0	0.380952
0.407862	0.493671	0.833333	0.222222	0.394234	0.608595	0.624691	0.444444	0.450549	0	0	0	0	0	0	0	0	0	0	0.396825
0.407862	1	0.166667	0.333333	0.343781	0.317073	0.325926	0.177778	0.186813	0	0	0	0	0	0	0	0	0	0	0.174603
0.405405	0.265823	0.5	0.444444	0.375014	0.576074	0.590123	0.4	0.406593	0	0	0	0	0	0	0	0	0	0	0.365079
0.405405	1	0.333333	0.555556	0.113028	0.530778	0.535802	0.4	0.406593	0	0	0	0	0	0	0	0	0	0	0.428571
0.398034	0.35865	0.5	0.111111	0.375232	0.350755	0.360494	0.222222	0.21978	0	0	0	0	0	0	0	0	0	0	0.206349
0.398034	1	0.833333	0.333333	0.569073	0.552846	0.560494	0.511111	0.505495	0	0	0	0	0	0	0	0	0	0	0.460317
0.395577	0.493671	1	0	0.414109	0.644599	0.666667	0.422222	0.428571	0	0	0	0	0	0	0	0	0	0	0.428571
0.39312	1	0.5	0.555556	0.55018	0.533101	0.540741	0.466667	0.483516	0	0	0	0	0	0	0	0	0	0	0.428571
0.39312	1	0.666667	0.444444	0.556623	0.54007	0.548148	0.488889	0.494505	0	0	0	0	0	0	0	0	0	0	0.444444
0.390663	0.265823	0.666667	0.333333	0.417604	0.645761	0.660494	0.422222	0.428571	0	0	0	0	0	0	0	0	0	0	0.380952
0.388206	0	0.166667	0.444444	0.437261	0.413473	0.419753	0.244444	0.252747	0	0	0	0	0	0	0	0	0	0	0.285714
0.388206	0.35865	0.666667	0.555556	0.600306	0.585366	0.592593	0.533333	0.538462	0	0	0	0	0	0	0	0	0	0	0.492063
0.388206	1	1	0	0.5516	0.54007	0.555556	0.422222	0.428571	0	0	0	0	0	0	0	0	0	0	0.428571
0.385749	0.265823	0.333333	0.555556	0.412362	0.635308	0.646914	0.4	0.406593	0	0	0	0	0	0	0	0	0	0	0.428571
0.383292	0.265823	0.833333	0.222222	0.394234	0.608595	0.624691	0.444444	0.450549	0	0	0	0	0	0	0	0	0	0	0.396825
0.378378	0	0.333333	0.333333	0.400131	0.376307	0.385185	0.244444	0.263736	0	0	0	0	0	0	0	0	0	0	0.238095
0.375921	1	0.833333	0.444444	0.612974	0.599303	0.607407	0.577778	0.571429	0	0	0	0	0	0	0	0	0	0	0.507937
0.373464	0	0.666667	0	0.426122	0.407666	0.422222	0.244444	0.263736	0	0	0	0	0	0	0	0	0	0	0.269841
0.371007	0.265823	0.666667	0.444444	0.450693	0.699187	0.71358	0.488889	0.494505	0	0	0	0	0	0	0	0	0	0	0.444444
0.371007	0.35865	0.333333	0.333333	0.400131	0.376307	0.385185	0.244444	0.263736	0	0	0	0	0	0	0	0	0	0	0.238095
0.36855	0.35865	0.166667	0.444444	0.437261	0.413473	0.419753	0.244444	0.252747	0	0	0	0	0	0	0	0	0	0	0.285714
0.366093	0.35865	0.5	0.222222	0.412799	0.390244	0.4	0.266667	0.285714	0	0	0	0	0	0	0	0	0	0	0.253968
0.358722	0	0.5	0.222222	0.412799	0.390244	0.4	0.266667	0.285714	0	0	0	0	0	0	0	0	0	0	0.253968
0.353808	0.35865	0.666667	0	0.426122	0.407666	0.422222	0.244444	0.263736	0	0	0	0	0	0	0	0	0	0	0.269841
0.348894	0	0.666667	0.111111	0.431582	0.409988	0.416049	0.311111	0.307692	0	0	0	0	0	0	0	0	0	0	0.285714
0.348894	0.35865	1	0.333333	0.625642	0.61324	0.622222	0.577778	0.593407	0	0	0	0	0	0	0	0	0	0	0.52381
0.34398	0.265823	0.833333	0.333333	0.426996	0.660859	0.675309	0.511111	0.505495	0	0	0	0	0	0	0	0	0	0	0.460317
0.339066	1	1	0.333333	0.625642	0.61324	0.622222	0.577778	0.593407	0	0	0	0	0	0	0	0	0	0	0.52381
0.336609	0.35865	0.666667	0.111111	0.431582	0.409988	0.416049	0.311111	0.307692	0	0	0	0	0	0	0	0	0	0	0.285714
0.336609	0.506329	1	0.666667	0.568964	0.891986	0.907407	0.777778	0.78022	0	0	0	0	0	0	0	0	0	0	0.698413
0.336609	0.506329	1	0.777778	0.606531	0.952381	0.966667	0.844444	0.857143	0	0	0	0	0	0	0	0	0	0	0.761905
0.334152	0	0.333333	0.444444	0.443813	0.421603	0.42963	0.333333	0.32967	0	0	0	0	0	0	0	0	0	0	0.301587
0.334152	0.265823	0.5	0.666667	0.497434	0.773519	0.785185	0.555556	0.549451	0	0	0	0	0	0	0	0	0	0	0.571429
0.334152	0.35865	0.333333	0.444444	0.443813	0.421603	0.42963	0.333333	0.32967	0	0	0	0	0	0	0	0	0	0	0.301587
0.331695	0.265823	0.833333	0.777778	0.564159	0.883856	0.898765	0.777778	0.78022	0	0	0	0	0	0	0	0	0	0	0.68254
0.31941	0.35865	0.5	0.333333	0.456481	0.43554	0.444444	0.333333	0.340659	0	0	0	0	0	0	0	0	0	0	0.31746
0.316953	0	0.5	0.333333	0.456481	0.43554	0.444444	0.333333	0.340659	0	0	0	0	0	0	0	0	0	0	0.31746
0.304668	0.265823	0.666667	0.555556	0.488479	0.760743	0.775309	0.533333	0.538462	0	0	0	0	0	0	0	0	0	0	0.492063
0.302211	0	0.833333	0	0.488916	0.473868	0.488889	0.333333	0.351648	0	0	0	0	0	0	0	0	0	0	0.349206
0.299754	0.265823	1	0.333333	0.469914	0.731707	0.748148	0.577778	0.593407	0	0	0	0	0	0	0	0	0	0	0.52381
0.299754	0.35865	0.5	0.444444	0.500164	0.480836	0.488889	0.4	0.406593	0	0	0	0	0	0	0	0	0	0	0.365079
0.297297	0	0.666667	0.222222	0.475265	0.455285	0.464198	0.355556	0.362637	0	0	0	0	0	0	0	0	0	0	0.333333
0.289926	0.265823	0.833333	0.444444	0.460304	0.715447	0.730864	0.577778	0.571429	0	0	0	0	0	0	0	0	0	0	0.507937
0.289926	0.35865	0.666667	0.222222	0.475265	0.455285	0.464198	0.355556	0.362637	0	0	0	0	0	0	0	0	0	0	0.333333
0.287469	0.35865	0.833333	0	0.488916	0.473868	0.488889	0.333333	0.351648	0	0	0	0	0	0	0	0	0	0	0.349206
0.280098	0.35865	0.5	0.555556	0.55018	0.533101	0.540741	0.466667	0.483516	0	0	0	0	0	0	0	0	0	0	0.428571
0.277641	0	0.5	0.444444	0.500164	0.480836	0.488889	0.4	0.406593	0	0	0	0	0	0	0	0	0	0	0.365079
0.275184	0	0.833333	0.222222	0.525609	0.508711	0.518519	0.444444	0.450549	0	0	0	0	0	0	0	0	0	0	0.396825
0.275184	0.35865	0.333333	0.555556	0.113028	0.530778	0.535802	0.4	0.406593	0	0	0	0	0	0	0	0	0	0	0.428571
0.27027	0	0.833333	0.111111	0.494048	0.475029	0.483951	0.4	0.395604	0	0	0	0	0	0	0	0	0	0	0.365079
0.267813	0.265823	1	0.444444	0.502676	0.783972	0.798765	0.644444	0.648352	0	0	0	0	0	0	0	0	0	0	0.587302
0.260442	0.265823	0.833333	0.555556	0.493284	0.768873	0.783951	0.644444	0.637363	0	0	0	0	0	0	0	0	0	0	0.571429
0.257985	0.35865	0.666667	0.444444	0.556623	0.54007	0.548148	0.488889	0.494505	0	0	0	0	0	0	0	0	0	0	0.444444
0.257985	0.35865	0.833333	0.111111	0.494048	0.475029	0.483951	0.4	0.395604	0	0	0	0	0	0	0	0	0	0	0.365079
0.253071	0	1	0	0.5516	0.54007	0.555556	0.422222	0.428571	0	0	0	0	0	0	0	0	0	0	0.428571
0.253071	0.35865	0.833333	0.222222	0.525609	0.508711	0.518519	0.444444	0.450549	0	0	0	0	0	0	0	0	0	0	0.396825
0.250614	0	0.666667	0.333333	0.512941	0.494774	0.503704	0.422222	0.428571	0	0	0	0	0	0	0	0	0	0	0.380952
0.248157	0	0.333333	0.555556	0.113028	0.530778	0.535802	0.4	0.406593	0	0	0	0	0	0	0	0	0	0	0.428571
0.238329	0	0.5	0.555556	0.55018	0.533101	0.540741	0.466667	0.483516	0	0	0	0	0	0	0	0	0	0	0.428571
0.235872	0.35865	0.833333	0.333333	0.569073	0.552846	0.560494	0.511111	0.505495	0	0	0	0	0	0	0	0	0	0	0.460317
0.223587	0.265823	0.833333	0.888889	0.181064	0.260163	0.27284	0.844444	0.846154	0	0	0	0	0	0	0	0	0	0	0.857143
0.22113	0.35865	1	0	0.5516	0.54007	0.555556	0.422222	0.428571	0	0	0	0	0	0	0	0	0	0	0.428571
0.218673	0	0.666667	0.444444	0.556623	0.54007	0.548148	0.488889	0.494505	0	0	0	0	0	0	0	0	0	0	0.444444
0.203931	0.35865	0.666667	0.333333	0.512941	0.494774	0.503704	0.422222	0.428571	0	0	0	0	0	0	0	0	0	0	0.380952
0.19656	0.265823	0.833333	0.666667	0.526264	0.8223	0.837037	0.711111	0.703297	0	0	0	0	0	0	0	0	0	0	0.619048
0.194103	0.265823	0.666667	0.777778	0.582505	0.911731	0.923457	0.688889	0.703297	0	0	0	0	0	0	0	0	0	0	0.714286
0.174447	0	0.666667	0.555556	0.600306	0.585366	0.592593	0.533333	0.538462	0	0	0	0	0	0	0	0	0	0	0.492063
0.174447	0.265823	1	0.666667	0.568964	0.891986	0.907407	0.777778	0.78022	0	0	0	0	0	0	0	0	0	0	0.698413
0.174447	0.265823	1	0.777778	0.606531	0.952381	0.966667	0.844444	0.857143	0	0	0	0	0	0	0	0	0	0	0.761905
0.169533	0	0.833333	0.333333	0.569073	0.552846	0.560494	0.511111	0.505495	0	0	0	0	0	0	0	0	0	0	0.460317
0.167076	0.265823	1	0.555556	0.531069	0.83043	0.845679	0.711111	0.714286	0	0	0	0	0	0	0	0	0	0	0.634921
0.140049	0	0.5	0.666667	0.662335	0.648084	0.651852	0.555556	0.549451	0	0	0	0	0	0	0	0	0	0	0.571429
0.140049	0	1	0.333333	0.625642	0.61324	0.622222	0.577778	0.593407	0	0	0	0	0	0	0	0	0	0	0.52381
0.125307	0	0.833333	0.444444	0.612974	0.599303	0.607407	0.577778	0.571429	0	0	0	0	0	0	0	0	0	0	0.507937
0.110565	0	0.666667	0.777778	0.774926	0.765389	0.767901	0.688889	0.703297	0	0	0	0	0	0	0	0	0	0	0.714286
0.0958231	0	0.833333	0.555556	0.656656	0.644599	0.651852	0.644444	0.637363	0	0	0	0	0	0	0	0	0	0	0.571429
0.0810811	0	0.666667	0.666667	0.650322	0.637631	0.644444	0.622222	0.626374	0	0	0	0	0	0	0	0	0	0	0.555556
0.0810811	0	0.833333	0.666667	0.700339	0.689895	0.696296	0.711111	0.703297	0	0	0	0	0	0	0	0	0	0	0.619048
0.0810811	0	1	0.444444	0.669106	0.657375	0.664198	0.644444	0.648352	0	0	0	0	0	0	0	0	0	0	0.587302
0.0712531	0	1	0.777778	0.806596	0.800232	0.804938	0.844444	0.857143	0	0	0	0	0	0	0	0	0	0	0.761905
0.017199	0	1	0.666667	0.756798	0.749129	0.755556	0.777778	0.78022	0	0	0	0	0	0	0	0	0	0	0.698413
0.014742	0	0.833333	0.777778	0.750464	0.74216	0.748148	0.777778	0.78022	0	0	0	0	0	0	0	0	0	0	0.68254
0	0	1	0.555556	0.706672	0.696864	0.703704	0.711111	0.714286	0	0	0	0	0	0	0	0	0	0	0.634921

## Sheet: RRegrs Results
CNTs - VDAC interactions
Rregrs tool (avg for 10 splits)
RRegrsRes_PT (norm, filters)	RegrMeth	CVtype	adjR2.tr.Avg	RMSE.tr.Avg	R2.tr.Avg	RMSEsd.tr.Avg	R2sd.tr.Avg	adjR2.ts.Avg	RMSE.ts.Avg	R2.ts.Avg	corP.ts.Avg	adjR2.both.Avg	RMSE.both.Avg	R2.both.Avg	NoModelFeats.Avg
1	rf	repeatedcv	0.957676	0.0911478	0.801514	0.0285029	0.119006	0.804229	0.0842782	0.833594	0.912413	0.926279	0.0567516	0.929016	15
2	rfRFE	repeatedcv	0.910336	0.100799	0.776147	0.0239171	0.0966094	0.766815	0.0988618	0.781754	0.883557	0.878524	0.0763904	0.880211	5.9
3	nnet	repeatedcv	0.863443	0.104994	0.753101	0.0309415	0.132828	0.696457	0.109399	0.741988	0.860926	0.829169	0.0850242	0.835512	15
4	svmRFE	repeatedcv	0.617432	0.142261	0.547371	0.020105	0.141075	0.53468	0.137323	0.571905	0.753516	0.607154	0.13196	0.614933	8
5	pls	repeatedcv	0.411932	0.158106	0.439413	0.0257415	0.138697	0.302127	0.161582	0.406808	0.635967	0.40937	0.157674	0.431299	15
6	lm	repeatedcv	0.464361	0.1541	0.469815	0.0280053	0.150377	0.297228	0.16269	0.402644	0.633888	0.447031	0.152609	0.467562	15
7	glmStepAIC	repeatedcv	0.458995	0.154579	0.466162	0.0278029	0.149033	0.293368	0.163013	0.399363	0.631341	0.442303	0.153249	0.46301	15
8	lasso.RMSE	repeatedcv	0.465497	0.153782	0.470648	0.0275925	0.14776	0.311082	0.162988	0.398534	0.630451	0.446916	0.15303	0.464276	12.7
9	glmnet	repeatedcv	0.463465	0.154657	0.46509	0.0276396	0.14708	0.302097	0.163305	0.396354	0.62888	0.444788	0.153183	0.463325	13.5
RRegrsRes_PTx (norm, -filters)	RegrMeth	CVtype	adjR2.tr.Avg	RMSE.tr.Avg	R2.tr.Avg	RMSEsd.tr.Avg	R2sd.tr.Avg	adjR2.ts.Avg	RMSE.ts.Avg	R2.ts.Avg	corP.ts.Avg	adjR2.both.Avg	RMSE.both.Avg	R2.both.Avg	NoModelFeats.Avg
1	rf	repeatedcv	0.95709	0.091355	0.800953	0.0283317	0.118457	0.793766	0.0843648	0.832951	0.912071	0.925358	0.056775	0.928868	19
2	rfRFE	repeatedcv	0.904578	0.100869	0.775421	0.0224685	0.0909669	0.790173	0.0952702	0.7977	0.892605	0.87858	0.0765884	0.87953	3.4
3	nnet	repeatedcv	0.862673	0.105724	0.750499	0.0330866	0.139984	0.699528	0.105854	0.756618	0.868914	0.831907	0.0838653	0.839812	19
4	svmRFE	repeatedcv	0.54818	0.142648	0.555795	0.0194356	0.14321	0.415794	0.153154	0.485545	0.692117	0.532132	0.144493	0.545531	11.8
5	lm	repeatedcv	0.467904	0.153767	0.472374	0.0283312	0.151622	0.270327	0.16174	0.408965	0.639082	0.451208	0.151236	0.477017	19
6	glmStepAIC	repeatedcv	0.461094	0.154949	0.464638	0.0281101	0.150192	0.26376	0.162573	0.403645	0.634843	0.44463	0.15215	0.470749	19
7	lasso.RMSE	repeatedcv	0.466813	0.152595	0.478135	0.0275465	0.147048	0.290731	0.162446	0.40264	0.633795	0.448752	0.152165	0.470295	15.8
8	pls	repeatedcv	0.398724	0.158806	0.434828	0.0265884	0.142046	0.259516	0.162536	0.400208	0.630737	0.397676	0.158405	0.426003	19
9	glmnet	repeatedcv	0.464493	0.15397	0.469445	0.0277268	0.147721	0.286663	0.16313	0.397735	0.630044	0.445843	0.152635	0.467094	15.5
RRegrsRes_PTo (-norm, -filter)	RegrMeth	CVtype	adjR2.tr.Avg	RMSE.tr.Avg	R2.tr.Avg	RMSEsd.tr.Avg	R2sd.tr.Avg	adjR2.ts.Avg	RMSE.ts.Avg	R2.ts.Avg	corP.ts.Avg	adjR2.both.Avg	RMSE.both.Avg	R2.both.Avg	NoModelFeats.Avg
1	rf	repeatedcv	0.956756	3.70549	0.801798	1.18847	0.121393	0.793178	3.43966	0.832474	0.911783	0.924995	2.31623	0.928522	19
2	rfRFE	repeatedcv	0.900708	4.15206	0.767932	0.965539	0.0968744	0.797787	3.84728	0.801831	0.894898	0.876787	3.14486	0.877397	2
3	svmRFE	repeatedcv	0.592203	5.67252	0.572921	1.04934	0.154893	0.509639	5.87197	0.53684	0.729413	0.578952	5.62652	0.584748	5.6
4	lm	repeatedcv	0.467904	6.25801	0.47209	1.14067	0.147932	0.270327	6.58283	0.408965	0.639082	0.451208	6.15531	0.477017	19
5	glmStepAIC	repeatedcv	0.461094	6.31335	0.462797	1.13468	0.147607	0.26376	6.61673	0.403645	0.634843	0.44463	6.19249	0.470749	19
6	lasso.RMSE	repeatedcv	0.467247	6.20967	0.478172	1.10887	0.14324	0.289369	6.6136	0.402205	0.633471	0.448934	6.19121	0.470605	15.9
7	glmnet	repeatedcv	0.462993	6.27292	0.468712	1.11324	0.143336	0.277651	6.64455	0.396951	0.629472	0.444461	6.21249	0.467139	16.5
8	nnet	repeatedcv	0.442866	6.45974	0.43613	1.26947	0.163184	0.21042	6.89516	0.36044	0.596105	0.418809	6.33103	0.446142	19
9	pls	repeatedcv	0.233511	7.21035	0.300219	1.30641	0.159686	0.0963742	7.32106	0.268063	0.51243	0.239122	7.24625	0.274906	19

## Sheet: RRegrs details
RRegrsResAllSplits.xlsx
Rregrs's change of feature names
original dataset	FEB	eFEB	V00	V01	V02	V03	V04	V05	V06	V07	V08	V09	V10	V11	V12	V13	V14	V15	V16	V17
Rregrs normalized dataset	net.c	V2	V3	V4	V5	V6	V7	V8	V9	V10	V11	V12	V13	V14	V15	V16	V17	V18	V19	V20
ID	RegrMeth	Split.No	CVtype	NoModelFeats	adjR2.tr	RMSE.tr	R2.tr	RMSEsd.tr	R2sd.tr	adjR2.ts	RMSE.ts	R2.ts	corP.ts	adjR2.both	RMSE.both	R2.both	ModelFeats
5	glmnet	10	repeatedcv	11	0.486918	0.152998	0.479959	0.0252735	0.159108	0.268251	0.171327	0.348743	0.590545	0.446142	0.153475	0.461222	V2+V3+V5+V9+V10+V11+V15+V16+V17+V18+V20
14	glmnet	9	repeatedcv	17	0.459604	0.157046	0.465275	0.0279404	0.135726	0.30661	0.149821	0.424486	0.651526	0.452002	0.151379	0.475061	V2+V3+V4+V5+V7+V9+V10+V11+V12+V13+V14+V15+V16+V17+V18+V19+V20
23	glmnet	8	repeatedcv	17	0.458436	0.157349	0.46803	0.0258465	0.147569	0.314274	0.149599	0.430848	0.65639	0.452682	0.151343	0.475713	V2+V3+V4+V5+V7+V9+V10+V11+V12+V13+V14+V15+V16+V17+V18+V19+V20
32	glmnet	7	repeatedcv	9	0.478986	0.151036	0.481288	0.0303287	0.157822	0.296494	0.171736	0.35981	0.599841	0.445347	0.153868	0.457703	V2+V3+V5+V9+V11+V15+V17+V18+V20
41	glmnet	6	repeatedcv	19	0.4485	0.153186	0.447791	0.0263025	0.153064	0.322606	0.166245	0.45131	0.671796	0.447409	0.15169	0.473398	V2+V3+V4+V5+V6+V7+V8+V9+V10+V11+V12+V13+V14+V15+V16+V17+V18+V19+V20
50	glmnet	5	repeatedcv	18	0.475662	0.156661	0.486527	0.0285518	0.143892	0.220368	0.150083	0.360701	0.600584	0.451228	0.151485	0.475678	V2+V3+V4+V5+V6+V7+V9+V10+V11+V12+V13+V14+V15+V16+V17+V18+V19+V20
59	glmnet	4	repeatedcv	17	0.460751	0.155743	0.475525	0.0289436	0.147978	0.291708	0.157867	0.412117	0.641964	0.443687	0.152917	0.467096	V2+V3+V4+V5+V7+V9+V10+V11+V12+V13+V14+V15+V16+V17+V18+V19+V20
68	glmnet	3	repeatedcv	18	0.475345	0.150249	0.476866	0.0268975	0.131002	0.257791	0.170871	0.391388	0.62561	0.450625	0.151441	0.475102	V2+V3+V4+V5+V7+V8+V9+V10+V11+V12+V13+V14+V15+V16+V17+V18+V19+V20
77	glmnet	2	repeatedcv	11	0.445182	0.152323	0.452908	0.0294374	0.158204	0.362069	0.171017	0.432241	0.65745	0.439453	0.154535	0.454715	V2+V3+V4+V5+V6+V9+V11+V15+V17+V18+V20
86	glmnet	1	repeatedcv	18	0.455548	0.153111	0.460279	0.0277465	0.142848	0.226464	0.172737	0.3657	0.604732	0.429852	0.154216	0.455255	V2+V3+V4+V5+V6+V7+V8+V9+V10+V11+V12+V13+V15+V16+V17+V18+V19+V20
8	glmStepAIC	10	repeatedcv	19	0.476587	0.153552	0.479332	0.0263615	0.16646	0.216579	0.170587	0.365429	0.604507	0.441195	0.152821	0.467475	V2+V3+V4+V5+V6+V7+V8+V9+V10+V11+V12+V13+V14+V15+V16+V17+V18+V19+V20
17	glmStepAIC	9	repeatedcv	19	0.458805	0.159291	0.451313	0.027611	0.134685	0.291359	0.149992	0.426001	0.652687	0.451543	0.151094	0.477337	V2+V3+V4+V5+V6+V7+V8+V9+V10+V11+V12+V13+V14+V15+V16+V17+V18+V19+V20
26	glmStepAIC	8	repeatedcv	19	0.457529	0.159921	0.453426	0.0256648	0.145459	0.303495	0.148619	0.435831	0.660175	0.453969	0.150787	0.479648	V2+V3+V4+V5+V6+V7+V8+V9+V10+V11+V12+V13+V14+V15+V16+V17+V18+V19+V20
35	glmStepAIC	7	repeatedcv	19	0.467477	0.152257	0.474214	0.0307964	0.159125	0.229124	0.170746	0.37559	0.612854	0.439511	0.152857	0.46587	V2+V3+V4+V5+V6+V7+V8+V9+V10+V11+V12+V13+V14+V15+V16+V17+V18+V19+V20
44	glmStepAIC	6	repeatedcv	19	0.450621	0.152301	0.453322	0.0268394	0.154225	0.296442	0.168634	0.430118	0.655834	0.443713	0.152141	0.469875	V2+V3+V4+V5+V6+V7+V8+V9+V10+V11+V12+V13+V14+V15+V16+V17+V18+V19+V20
53	glmStepAIC	5	repeatedcv	19	0.473884	0.156925	0.484712	0.0291646	0.147469	0.197875	0.151696	0.350279	0.591843	0.447276	0.151876	0.473271	V2+V3+V4+V5+V6+V7+V8+V9+V10+V11+V12+V13+V14+V15+V16+V17+V18+V19+V20
62	glmStepAIC	4	repeatedcv	19	0.447553	0.15777	0.462985	0.0298753	0.153432	0.267716	0.159209	0.40685	0.637848	0.43184	0.154227	0.45856	V2+V3+V4+V5+V6+V7+V8+V9+V10+V11+V12+V13+V14+V15+V16+V17+V18+V19+V20
71	glmStepAIC	3	repeatedcv	19	0.470894	0.15162	0.469598	0.026711	0.132509	0.257854	0.169647	0.398862	0.631555	0.449781	0.151351	0.475658	V2+V3+V4+V5+V6+V7+V8+V9+V10+V11+V12+V13+V14+V15+V16+V17+V18+V19+V20
80	glmStepAIC	2	repeatedcv	19	0.45282	0.15	0.472165	0.0299323	0.165955	0.325106	0.167828	0.453335	0.673302	0.450016	0.151349	0.475881	V2+V3+V4+V5+V6+V7+V8+V9+V10+V11+V12+V13+V14+V15+V16+V17+V18+V19+V20
89	glmStepAIC	1	repeatedcv	19	0.454765	0.155848	0.445313	0.0281443	0.142606	0.252045	0.168776	0.394157	0.627819	0.437459	0.152994	0.463915	V2+V3+V4+V5+V6+V7+V8+V9+V10+V11+V12+V13+V14+V15+V16+V17+V18+V19+V20
6	lasso.RMSE	10	repeatedcv	10	0.487787	0.151186	0.49102	0.0247758	0.15433	0.275361	0.171325	0.347825	0.589767	0.446664	0.153578	0.460361	V2+V3+V5+V9+V11+V15+V16+V17+V18+V20
15	lasso.RMSE	9	repeatedcv	18	0.45925	0.15558	0.47403	0.0279626	0.134277	0.292542	0.150701	0.419885	0.647985	0.450468	0.151424	0.474952	V2+V3+V4+V5+V6+V7+V9+V10+V11+V12+V13+V14+V15+V16+V17+V18+V19+V20
24	lasso.RMSE	8	repeatedcv	15	0.457663	0.156471	0.472959	0.0250408	0.1428	0.341493	0.14803	0.440269	0.663528	0.454446	0.15147	0.474701	V2+V3+V4+V5+V9+V10+V11+V12+V14+V15+V16+V17+V18+V19+V20
33	lasso.RMSE	7	repeatedcv	16	0.476078	0.14927	0.490927	0.0306768	0.159691	0.252943	0.170786	0.372472	0.610305	0.445405	0.15257	0.467369	V2+V3+V4+V5+V7+V9+V11+V12+V13+V14+V15+V16+V17+V18+V19+V20
42	lasso.RMSE	6	repeatedcv	18	0.449677	0.152257	0.453971	0.0261994	0.154636	0.331026	0.166192	0.451441	0.671894	0.448442	0.15175	0.473016	V2+V3+V4+V5+V6+V8+V9+V10+V11+V12+V13+V14+V15+V16+V17+V18+V19+V20
51	lasso.RMSE	5	repeatedcv	18	0.475973	0.155805	0.49081	0.0284976	0.143183	0.22083	0.150023	0.36108	0.6009	0.451605	0.151436	0.476039	V2+V3+V4+V5+V6+V7+V9+V10+V11+V12+V13+V14+V15+V16+V17+V18+V19+V20
60	lasso.RMSE	4	repeatedcv	16	0.462103	0.154492	0.482902	0.0287344	0.147341	0.302812	0.157284	0.414362	0.64371	0.445438	0.152827	0.467401	V2+V3+V4+V5+V7+V9+V10+V11+V13+V14+V15+V16+V17+V18+V19+V20
69	lasso.RMSE	3	repeatedcv	15	0.477343	0.148896	0.485621	0.0263938	0.128963	0.296416	0.169371	0.401954	0.633998	0.455399	0.151391	0.475619	V2+V3+V4+V5+V7+V8+V10+V11+V14+V15+V16+V17+V18+V19+V20
78	lasso.RMSE	2	repeatedcv	18	0.461858	0.15044	0.468838	0.0296856	0.16244	0.340875	0.166809	0.459518	0.677877	0.458429	0.15038	0.482558	V2+V3+V4+V5+V6+V7+V8+V9+V11+V12+V13+V14+V15+V16+V17+V18+V19+V20
87	lasso.RMSE	1	repeatedcv	14	0.460402	0.151554	0.470271	0.0274983	0.142821	0.253016	0.173935	0.357594	0.597991	0.431221	0.154824	0.450931	V2+V3+V4+V5+V7+V9+V11+V12+V13+V15+V16+V17+V18+V20
9	lm	10	repeatedcv	19	0.485769	0.152918	0.482836	0.0263481	0.164452	0.228765	0.168638	0.3753	0.612617	0.451493	0.151351	0.477289	V2+V3+V4+V5+V6+V7+V8+V9+V10+V11+V12+V13+V14+V15+V16+V17+V18+V19+V20
18	lm	9	repeatedcv	19	0.465136	0.156302	0.47052	0.0282551	0.139332	0.283363	0.151066	0.419524	0.647707	0.45455	0.150694	0.480202	V2+V3+V4+V5+V6+V7+V8+V9+V10+V11+V12+V13+V14+V15+V16+V17+V18+V19+V20
27	lm	8	repeatedcv	19	0.459449	0.15789	0.465436	0.0267546	0.153037	0.301849	0.148971	0.434498	0.659165	0.454885	0.150671	0.480522	V2+V3+V4+V5+V6+V7+V8+V9+V10+V11+V12+V13+V14+V15+V16+V17+V18+V19+V20
36	lm	7	repeatedcv	19	0.474917	0.151418	0.479661	0.0318018	0.164998	0.250069	0.168314	0.392556	0.626543	0.449778	0.151442	0.475654	V2+V3+V4+V5+V6+V7+V8+V9+V10+V11+V12+V13+V14+V15+V16+V17+V18+V19+V20
45	lm	6	repeatedcv	19	0.454456	0.15237	0.453937	0.0263347	0.154221	0.316017	0.16681	0.445974	0.667813	0.450278	0.151269	0.476131	V2+V3+V4+V5+V6+V7+V8+V9+V10+V11+V12+V13+V14+V15+V16+V17+V18+V19+V20
54	lm	5	repeatedcv	19	0.481443	0.156546	0.487262	0.029144	0.145826	0.2132	0.149965	0.362692	0.602239	0.456252	0.150623	0.481824	V2+V3+V4+V5+V6+V7+V8+V9+V10+V11+V12+V13+V14+V15+V16+V17+V18+V19+V20
63	lm	4	repeatedcv	19	0.459472	0.156207	0.473394	0.0294804	0.15279	0.284942	0.156202	0.420803	0.648693	0.445832	0.152226	0.471894	V2+V3+V4+V5+V6+V7+V8+V9+V10+V11+V12+V13+V14+V15+V16+V17+V18+V19+V20
72	lm	3	repeatedcv	19	0.477928	0.15003	0.480201	0.0271344	0.135185	0.247838	0.17101	0.390748	0.625099	0.452137	0.151043	0.477903	V2+V3+V4+V5+V6+V7+V8+V9+V10+V11+V12+V13+V14+V15+V16+V17+V18+V19+V20
81	lm	2	repeatedcv	19	0.460146	0.150485	0.468886	0.0297468	0.162605	0.329807	0.167125	0.457143	0.676124	0.456478	0.150449	0.48204	V2+V3+V4+V5+V6+V7+V8+V9+V10+V11+V12+V13+V14+V15+V16+V17+V18+V19+V20
90	lm	1	repeatedcv	19	0.460322	0.1535	0.46161	0.0283126	0.143771	0.247416	0.1693	0.390407	0.624826	0.440395	0.152595	0.466713	V2+V3+V4+V5+V6+V7+V8+V9+V10+V11+V12+V13+V14+V15+V16+V17+V18+V19+V20
4	nnet	10	repeatedcv	19	0.842525	0.103772	0.748796	0.0329539	0.156544	0.717316	0.0998101	0.771026	0.878081	0.823828	0.085611	0.832113	V2+V3+V4+V5+V6+V7+V8+V9+V10+V11+V12+V13+V14+V15+V16+V17+V18+V19+V20
13	nnet	9	repeatedcv	19	0.873691	0.0987528	0.791133	0.027667	0.108167	0.637377	0.123734	0.706275	0.840402	0.817412	0.0885624	0.825999	V2+V3+V4+V5+V6+V7+V8+V9+V10+V11+V12+V13+V14+V15+V16+V17+V18+V19+V20
22	nnet	8	repeatedcv	19	0.867267	0.106504	0.755672	0.0316898	0.132766	0.789289	0.0861178	0.829324	0.910672	0.856209	0.0779313	0.862972	V2+V3+V4+V5+V6+V7+V8+V9+V10+V11+V12+V13+V14+V15+V16+V17+V18+V19+V20
31	nnet	7	repeatedcv	19	0.818454	0.111982	0.721464	0.0287935	0.132526	0.711211	0.104521	0.766081	0.875261	0.802953	0.0906194	0.81222	V2+V3+V4+V5+V6+V7+V8+V9+V10+V11+V12+V13+V14+V15+V16+V17+V18+V19+V20
40	nnet	6	repeatedcv	19	0.860242	0.110915	0.715524	0.0333503	0.156755	0.783694	0.0946977	0.824792	0.908181	0.848534	0.0795204	0.855658	V2+V3+V4+V5+V6+V7+V8+V9+V10+V11+V12+V13+V14+V15+V16+V17+V18+V19+V20
49	nnet	5	repeatedcv	19	0.899991	0.0962167	0.802788	0.0329863	0.128421	0.649237	0.0978672	0.715882	0.846098	0.863427	0.0753919	0.86985	V2+V3+V4+V5+V6+V7+V8+V9+V10+V11+V12+V13+V14+V15+V16+V17+V18+V19+V20
58	nnet	4	repeatedcv	19	0.881649	0.105268	0.762596	0.0429176	0.1645	0.579034	0.125705	0.659018	0.811799	0.818983	0.0876691	0.827496	V2+V3+V4+V5+V6+V7+V8+V9+V10+V11+V12+V13+V14+V15+V16+V17+V18+V19+V20
67	nnet	3	repeatedcv	19	0.867705	0.115751	0.713358	0.0363253	0.134645	0.772763	0.0934499	0.815938	0.903293	0.85318	0.0781864	0.860085	V2+V3+V4+V5+V6+V7+V8+V9+V10+V11+V12+V13+V14+V15+V16+V17+V18+V19+V20
76	nnet	2	repeatedcv	19	0.842525	0.10913	0.720426	0.0315508	0.147972	0.79953	0.0933707	0.83762	0.915216	0.838765	0.082146	0.846348	V2+V3+V4+V5+V6+V7+V8+V9+V10+V11+V12+V13+V14+V15+V16+V17+V18+V19+V20
85	nnet	1	repeatedcv	19	0.87268	0.0989524	0.773234	0.0326317	0.137546	0.555833	0.139271	0.640224	0.80014	0.795777	0.0930156	0.805381	V2+V3+V4+V5+V6+V7+V8+V9+V10+V11+V12+V13+V14+V15+V16+V17+V18+V19+V20
7	pls	10	repeatedcv	19	0.428896	0.155758	0.459176	0.0248604	0.154997	0.133421	0.179567	0.298071	0.545959	0.387422	0.160016	0.416231	V2+V3+V4+V5+V6+V7+V8+V9+V10+V11+V12+V13+V14+V15+V16+V17+V18+V19+V20
16	pls	9	repeatedcv	19	0.386608	0.162882	0.423027	0.0284337	0.138533	0.34062	0.144765	0.465902	0.68257	0.405572	0.157297	0.433528	V2+V3+V4+V5+V6+V7+V8+V9+V10+V11+V12+V13+V14+V15+V16+V17+V18+V19+V20
25	pls	8	repeatedcv	19	0.385261	0.164157	0.419174	0.0230063	0.131233	0.332951	0.145655	0.459691	0.678005	0.404127	0.157525	0.432151	V2+V3+V4+V5+V6+V7+V8+V9+V10+V11+V12+V13+V14+V15+V16+V17+V18+V19+V20
34	pls	7	repeatedcv	19	0.405412	0.156762	0.44187	0.0278538	0.143986	0.204383	0.17182	0.35555	0.59628	0.39131	0.159163	0.419936	V2+V3+V4+V5+V6+V7+V8+V9+V10+V11+V12+V13+V14+V15+V16+V17+V18+V19+V20
43	pls	6	repeatedcv	19	0.382439	0.157873	0.413077	0.0243607	0.137829	0.304925	0.168685	0.436989	0.661051	0.396193	0.158568	0.42459	V2+V3+V4+V5+V6+V7+V8+V9+V10+V11+V12+V13+V14+V15+V16+V17+V18+V19+V20
52	pls	5	repeatedcv	19	0.414789	0.162169	0.449679	0.0273424	0.136292	0.192414	0.150988	0.345855	0.588095	0.401322	0.157985	0.429478	V2+V3+V4+V5+V6+V7+V8+V9+V10+V11+V12+V13+V14+V15+V16+V17+V18+V19+V20
61	pls	4	repeatedcv	19	0.374143	0.164051	0.416038	0.0266539	0.13188	0.361417	0.14454	0.482748	0.6948	0.400255	0.1581	0.428461	V2+V3+V4+V5+V6+V7+V8+V9+V10+V11+V12+V13+V14+V15+V16+V17+V18+V19+V20
70	pls	3	repeatedcv	19	0.400076	0.156033	0.436282	0.027821	0.137721	0.276329	0.168011	0.413827	0.643294	0.402729	0.157718	0.430819	V2+V3+V4+V5+V6+V7+V8+V9+V10+V11+V12+V13+V14+V15+V16+V17+V18+V19+V20
79	pls	2	repeatedcv	19	0.398832	0.154156	0.438318	0.0284111	0.15767	0.277685	0.173058	0.414925	0.644147	0.401421	0.157854	0.429572	V2+V3+V4+V5+V6+V7+V8+V9+V10+V11+V12+V13+V14+V15+V16+V17+V18+V19+V20
88	pls	1	repeatedcv	19	0.410785	0.154222	0.45164	0.0271409	0.150315	0.171016	0.178272	0.328523	0.573169	0.38641	0.159825	0.415267	V2+V3+V4+V5+V6+V7+V8+V9+V10+V11+V12+V13+V14+V15+V16+V17+V18+V19+V20
3	rf	10	repeatedcv	19	0.956433	0.0945982	0.782854	0.0299398	0.132614	0.826751	0.0792397	0.859668	0.927183	0.931141	0.0549421	0.934379	V2+V3+V4+V5+V6+V7+V8+V9+V10+V11+V12+V13+V14+V15+V16+V17+V18+V19+V20
12	rf	9	repeatedcv	19	0.966734	0.0838379	0.845319	0.0219042	0.0744735	0.735102	0.0914822	0.785433	0.886246	0.923645	0.0569859	0.927236	V2+V3+V4+V5+V6+V7+V8+V9+V10+V11+V12+V13+V14+V15+V16+V17+V18+V19+V20
21	rf	8	repeatedcv	19	0.955098	0.0917847	0.803463	0.0293585	0.128841	0.821723	0.076975	0.855595	0.924984	0.929982	0.0549031	0.933275	V2+V3+V4+V5+V6+V7+V8+V9+V10+V11+V12+V13+V14+V15+V16+V17+V18+V19+V20
30	rf	7	repeatedcv	19	0.949273	0.0992651	0.764326	0.0305349	0.130947	0.87104	0.0700867	0.895542	0.946331	0.934665	0.0537582	0.937738	V2+V3+V4+V5+V6+V7+V8+V9+V10+V11+V12+V13+V14+V15+V16+V17+V18+V19+V20
39	rf	6	repeatedcv	19	0.950187	0.0948782	0.771164	0.0307798	0.142843	0.877097	0.0726713	0.900449	0.94892	0.935262	0.0538211	0.938307	V2+V3+V4+V5+V6+V7+V8+V9+V10+V11+V12+V13+V14+V15+V16+V17+V18+V19+V20
48	rf	5	repeatedcv	19	0.965254	0.0825726	0.84842	0.0251695	0.0936925	0.71247	0.0884964	0.767101	0.875843	0.926034	0.0564082	0.929513	V2+V3+V4+V5+V6+V7+V8+V9+V10+V11+V12+V13+V14+V15+V16+V17+V18+V19+V20
57	rf	4	repeatedcv	19	0.961374	0.08842	0.821351	0.0293387	0.118723	0.703811	0.0994487	0.760087	0.871829	0.910575	0.0615189	0.914781	V2+V3+V4+V5+V6+V7+V8+V9+V10+V11+V12+V13+V14+V15+V16+V17+V18+V19+V20
66	rf	3	repeatedcv	19	0.953465	0.0972599	0.77472	0.0282619	0.120469	0.820829	0.0842266	0.854871	0.924593	0.9254	0.0573867	0.928909	V2+V3+V4+V5+V6+V7+V8+V9+V10+V11+V12+V13+V14+V15+V16+V17+V18+V19+V20
75	rf	2	repeatedcv	19	0.953066	0.0908131	0.793089	0.0300577	0.133069	0.885211	0.0712487	0.907021	0.952377	0.938521	0.0525	0.941412	V2+V3+V4+V5+V6+V7+V8+V9+V10+V11+V12+V13+V14+V15+V16+V17+V18+V19+V20
84	rf	1	repeatedcv	19	0.960014	0.0901197	0.804823	0.0279725	0.108895	0.683631	0.109773	0.743742	0.862404	0.898355	0.0655261	0.903135	V2+V3+V4+V5+V6+V7+V8+V9+V10+V11+V12+V13+V14+V15+V16+V17+V18+V19+V20
2	rfRFE	10	repeatedcv	16	0.934043	0.104336	0.763253	0.0291374	0.135578	0.762141	0.0956652	0.800199	0.894538	0.899394	0.0692239	0.903379	V2+V5+V7+V6+V20+V8+V9+V17+V11+V14+V12+V10+V4+V15+V3+V13
11	rfRFE	9	repeatedcv	2	0.911725	0.0947614	0.812146	0.0287888	0.096387	0.745542	0.0993469	0.750631	0.86639	0.875604	0.077328	0.876219	V2+V5
20	rfRFE	8	repeatedcv	2	0.902487	0.0999343	0.79571	0.0163396	0.0585532	0.823356	0.0842798	0.826889	0.909334	0.882841	0.074975	0.883421	V2+V5
29	rfRFE	7	repeatedcv	2	0.888065	0.106783	0.745152	0.0232267	0.0811404	0.831237	0.0904724	0.834612	0.913571	0.874211	0.0783637	0.874834	V2+V5
38	rfRFE	6	repeatedcv	2	0.899008	0.103916	0.732692	0.0284979	0.154252	0.838679	0.094999	0.841906	0.917554	0.882381	0.0764088	0.882964	V2+V5
47	rfRFE	5	repeatedcv	2	0.915808	0.0971747	0.806394	0.0130801	0.0726133	0.674172	0.103419	0.680688	0.825038	0.870791	0.0776194	0.871431	V2+V5
56	rfRFE	4	repeatedcv	2	0.902547	0.101145	0.782917	0.0202084	0.0773037	0.809026	0.088018	0.812846	0.90158	0.879884	0.076027	0.880479	V2+V5
65	rfRFE	3	repeatedcv	2	0.902271	0.103778	0.756572	0.020004	0.0797686	0.809406	0.0980097	0.813218	0.901786	0.878316	0.0777065	0.878918	V2+V5
74	rfRFE	2	repeatedcv	2	0.888237	0.0987957	0.781133	0.0204502	0.056406	0.871957	0.0871978	0.874517	0.935156	0.883975	0.0766146	0.884549	V2+V5
83	rfRFE	1	repeatedcv	2	0.901592	0.0980699	0.77824	0.0249523	0.0976667	0.736217	0.111294	0.741493	0.8611	0.858404	0.0816175	0.859105	V2+V5
1	svmRFE	10	repeatedcv	16	0.542997	0.151498	0.509681	0.0134287	0.16808	0.249366	0.167153	0.369467	0.607838	0.496502	0.149908	0.516442	V20+V2+V7+V6+V4+V3+V9+V8+V5+V14+V17+V10+V18+V19+V13+V16
10	svmRFE	9	repeatedcv	8	0.638693	0.136352	0.598507	0.0149126	0.107649	0.547007	0.129639	0.583247	0.763706	0.622935	0.128378	0.630402	V9+V8+V20+V2+V7+V6+V5+V3
19	svmRFE	8	repeatedcv	8	0.626023	0.146629	0.533572	0.0193765	0.107694	0.621556	0.119572	0.651832	0.807361	0.630313	0.126416	0.637634	V9+V3+V5+V20+V2+V7+V8+V4
28	svmRFE	7	repeatedcv	19	0.569381	0.145219	0.55103	0.0202163	0.118169	0.466526	0.148076	0.567886	0.753582	0.567843	0.142012	0.588167	V4+V5+V2+V6+V8+V9+V20+V7+V3+V14+V10+V15+V11+V17+V13+V12+V16+V18+V19
37	svmRFE	6	repeatedcv	8	0.317481	0.136804	0.547729	0.0186907	0.13967	0.205219	0.191165	0.268802	0.518461	0.304107	0.173336	0.317887	V20+V7+V5+V8+V9+V3+V6+V4
46	svmRFE	5	repeatedcv	8	0.679666	0.134812	0.614035	0.0200646	0.160311	0.375042	0.142244	0.425039	0.65195	0.630922	0.131222	0.638231	V2+V6+V9+V5+V7+V8+V4+V20
55	svmRFE	4	repeatedcv	19	0.621577	0.144121	0.591424	0.0236085	0.17141	0.35867	0.145002	0.480522	0.693197	0.580897	0.141543	0.600607	V5+V2+V7+V9+V4+V8+V3+V6+V20+V14+V10+V15+V11+V17+V13+V18+V12+V19+V16
64	svmRFE	3	repeatedcv	16	0.591327	0.14898	0.530597	0.021983	0.161392	0.48913	0.149001	0.570869	0.755559	0.586178	0.14037	0.602567	V5+V7+V4+V9+V20+V6+V3+V2+V8+V14+V10+V15+V11+V17+V12+V13
73	svmRFE	2	repeatedcv	8	0.291535	0.141211	0.539592	0.0255431	0.13318	0.422095	0.182027	0.468328	0.684345	0.335384	0.174889	0.348545	V20+V6+V5+V9+V7+V4+V8+V3
82	svmRFE	1	repeatedcv	8	0.603118	0.140851	0.541785	0.0165322	0.164551	0.42333	0.15766	0.469463	0.685174	0.566239	0.136857	0.574829	V9+V3+V6+V8+V7+V2+V5+V20

## Sheet: Modified RRegrs
CNTs - VDAC interactions
Modified Rregrs tool
Rregrs's change of feature names
original dataset	FEB	eFEB	V00	V01	V02	V03	V04	V05	V06	V07	V08	V09	V10	V11	V12	V13	V14	V15	V16	V17
Rregrs normalized dataset	net.c	V2	V3	V4	V5	V6	V7	V8	V9	V10	V11	V12	V13	V14	V15	V16	V17	V18	V19	V20
LDA Classification Split
original	RegrMeth	Split.No	CVtype	NoModelFeats	adjR2.tr	RMSE.tr	R2.tr	RMSEsd.tr	R2sd.tr	adjR2.ts	RMSE.ts	R2.ts	corP.ts	adjR2.both	RMSE.both	R2.both	ModelFeats
1	rf	1	repeatedcv	19	0.957473	3.68524	0.808975	1.0915	0.105134	0.775236	3.60714	0.817941	0.904401	0.920771	2.3645	0.924498	V2+V3+V4+V5+V6+V7+V8+V9+V10+V11+V12+V13+V14+V15+V16+V17+V18+V19+V20
1	nnet	1	repeatedcv	19	0.582995	6.41815	0.445512	1.15326	0.150578	0.397881	5.93895	0.512284	0.71574	0.563571	5.4867	0.584096	V2+V3+V4+V5+V6+V7+V8+V9+V10+V11+V12+V13+V14+V15+V16+V17+V18+V19+V20
1	glmStepAIC	1	repeatedcv	19	0.430562	6.53969	0.430034	1.09986	0.141367	0.371787	6.03485	0.491147	0.700819	0.446181	6.17786	0.472227	V2+V3+V4+V5+V6+V7+V8+V9+V10+V11+V12+V13+V14+V15+V16+V17+V18+V19+V20
normalized	RegrMeth	Split.No	CVtype	NoModelFeats	adjR2.tr	RMSE.tr	R2.tr	RMSEsd.tr	R2sd.tr	adjR2.ts	RMSE.ts	R2.ts	corP.ts	adjR2.both	RMSE.both	R2.both	ModelFeats
1	rf	1	repeatedcv	19	0.95735	0.0889376	0.815918	0.0291753	0.112265	0.779978	0.0877405	0.821782	0.906522	0.921795	0.0579961	0.925473	V2+V3+V4+V5+V6+V7+V8+V9+V10+V11+V12+V13+V14+V15+V16+V17+V18+V19+V20
1	nnet	1	repeatedcv	19	0.826437	0.100945	0.773476	0.0237031	0.0963735	0.66439	0.112056	0.728156	0.853321	0.795674	0.0922525	0.805284	V2+V3+V4+V5+V6+V7+V8+V9+V10+V11+V12+V13+V14+V15+V16+V17+V18+V19+V20
1	glmStepAIC	1	repeatedcv	19	0.430562	0.160646	0.429412	0.0271434	0.138817	0.371787	0.148276	0.491147	0.700819	0.446181	0.15179	0.472227	V2+V3+V4+V5+V6+V7+V8+V9+V10+V11+V12+V13+V14+V15+V16+V17+V18+V19+V20
LDA Classification Split, only the LDA features
original	RegrMeth	Split.No	CVtype	NoModelFeats	adjR2.tr	RMSE.tr	R2.tr	RMSEsd.tr	R2sd.tr	adjR2.ts	RMSE.ts	R2.ts	corP.ts	adjR2.both	RMSE.both	R2.both	ModelFeats
1	rf	1	repeatedcv	4	0.798513	4.90102	0.670029	0.963337	0.120596	0.660872	4.83483	0.674437	0.821241	0.76573	4.10514	0.76805	V2+V3+V4+V5
1	nnet	1	repeatedcv	4	0.668153	5.32455	0.612115	1.15881	0.149738	0.605214	5.22937	0.621006	0.788039	0.656082	4.97703	0.659487	V2+V3+V4+V5
1	glmStepAIC	1	repeatedcv	4	0.402752	6.54362	0.426334	1.05504	0.126464	0.409198	6.36453	0.43283	0.657898	0.410291	6.49745	0.416129	V2+V3+V4+V5
normalized	RegrMeth	Split.No	CVtype	NoModelFeats	adjR2.tr	RMSE.tr	R2.tr	RMSEsd.tr	R2sd.tr	adjR2.ts	RMSE.ts	R2.ts	corP.ts	adjR2.both	RMSE.both	R2.both	ModelFeats
1	rf300	1	repeatedcv	4	0.798757	0.120376	0.672852	0.023755	0.116829	0.658396	0.119283	0.67206	0.819792	0.765259	0.100937	0.767583	V2+V3+V4+V5
1	rf1500	1	repeatedcv	4	0.798087	0.12008	0.674645	0.0232144	0.114665	0.663284	0.118315	0.676752	0.82265	0.766075	0.100821	0.768391	V2+V3+V4+V5
1	nnet	1	repeatedcv	4	0.678866	0.123608	0.653954	0.0245013	0.118132	0.646547	0.121479	0.660685	0.812825	0.673837	0.118766	0.677066	V2+V3+V4+V5
1	glmStepAIC	1	repeatedcv	4	0.402752	0.160589	0.419438	0.0249896	0.11975	0.409198	0.156377	0.43283	0.657898	0.410291	0.159643	0.416129	V2+V3+V4+V5
